# Supplementary material for: A Modularity-Based Method Reveals Mixed Modules from Chemical-Gene Heterogeneous Network
Source: PLoS One. 2015 Apr 30;10(4):e0125585. doi: 10.1371/journal.pone.0125585 (PMC4416014; doi:10.1371/journal.pone.0125585)
Supplement: S1 Table — (XLS) [file pone.0125585.s004.xls]

## Sheet: Sheet1
Table S1: The number of detected modules by MCL on benchmark 2-HNs with different (μA, p, μB).
	(0.2, 0.2, 0.2)	(0.2, 0.5, 0.8)	(0.8, 0.5, 0.2)	(0.8, 0.2, 0.8)
“real”	33 ± 4.71	34.6 ± 3.14	28.7 ± 1.42	32 ± 4.02
“found”	251.4 ± 17.83	623.5 ± 22.34	290.2 ± 13.36	835.1 ± 14.92
For each set of parameters, MCL is tested on 10 benchmark 2-HNs. The values in this table are the average plus/minus standard deviation of the numbers of modules.
