# Supplementary material for: A Modularity-Based Method Reveals Mixed Modules from Chemical-Gene Heterogeneous Network
Source: PLoS One. 2015 Apr 30;10(4):e0125585. doi: 10.1371/journal.pone.0125585 (PMC4416014; doi:10.1371/journal.pone.0125585)
Supplement: S2 Table — (XLS) [file pone.0125585.s005.xls]

## Sheet: Sheet1
Table S2: The variation of NMIs and CAs of Infomap on benchmark 2-HNs with different (μA, p, μB).
different (μA , p, μB ).
	(0.5, 0.2, 0.5)	(0.8, 0.5, 0.5)	(0.5, 0.5, 0.8)	(0.8, 0.2, 0.8)
NMI	0.8231 ± 0.0223	0.8775 ± 0.0133	0.5542 ± 0.1158	0.0530 ± 0.1205
CA	0.7715 ± 0.0259	0.8730 ± 0.0129	0.4431 ± 0.1219	0.0812 ± 0.0389
For each set of parameters, Infomap is tested on 100 benchmark 2-HNs. The values in this table are the average plus/minus standard deviation of NMIs or CAs.
