# Supplementary material for: A Modularity-Based Method Reveals Mixed Modules from Chemical-Gene Heterogeneous Network
Source: PLoS One. 2015 Apr 30;10(4):e0125585. doi: 10.1371/journal.pone.0125585 (PMC4416014; doi:10.1371/journal.pone.0125585)
Supplement: S3 Table — (XLS) [file pone.0125585.s006.xls]

## Sheet: Sheet1
Table S3: Topological properties of drug-target heterogeneous network. Group A is drugs and B is targets. G is drug-target heterogeneous network, GA, GΠ, GB are three subnetworks of G.
	GA	GΠ	GB	G
#(VA)	277	277	0	277
#(VB)	0	616	616	616
#(EAA)	82	0	0	82
#(EAB)	0	1234	0	1234
#(EBB)	0	0	1253	1253
connected components	218	244	145	5
isolated nodes	182	205	139	0
avg. number of neighbors	0.592	2.764	4.068	5.754
clustering coefficient	0.142	0	0.14	0.164
network density	0.002	0.003	0.007	0.006
