# Supplementary material for: A Modularity-Based Method Reveals Mixed Modules from Chemical-Gene Heterogeneous Network
Source: PLoS One. 2015 Apr 30;10(4):e0125585. doi: 10.1371/journal.pone.0125585 (PMC4416014; doi:10.1371/journal.pone.0125585)
Supplement: S4 Table — (XLS) [file pone.0125585.s007.xls]

## Sheet: Sheet1
Table S4: Herbal composition of Buchang naoxintong capsule (BNC).
(BNC).
No.	English Name	Simplified Chinese Script
1	Astragalus Membranaceus	黄芪
2	Radix Paeoniae Rubra	赤芍
3	Salvia Miltiorrhiza	丹参
4	Ligusticum	当归
5	Szechwan Lovage Rhizome	川芎
6	Semen Persicae	桃仁
7	Carthamus Tinctorius L	红花
8	Frankincense	乳香(制)
9	Myrrh	没药(制)
10	Spatholobus Suberectus	鸡血藤
11	Achyranthes Root	牛膝
12	Cassia Twig	桂枝
13	Mulberry Twig	桑枝
14	Pheretima	地龙
15	Scorpio	全蝎
16	Hirudo	水蛭
