# Supplementary material for: A Modularity-Based Method Reveals Mixed Modules from Chemical-Gene Heterogeneous Network
Source: PLoS One. 2015 Apr 30;10(4):e0125585. doi: 10.1371/journal.pone.0125585 (PMC4416014; doi:10.1371/journal.pone.0125585)
Supplement: S5 Table — (XLS) [file pone.0125585.s008.xls]

## Sheet: Sheet1
Table S5: Topological properties of BNC molecular network. Group A is chemicals and B is genes. G is chemical-gene heterogeneous network of BNC, GA, GΠ, GB are three subnetworks of G.
	GA	GΠ	GB	G
#(VA)	95	95	0	95
#(VB)	0	981	981	981
#(EAA)	53	0	0	53
#(EAB)	0	1718	0	1718
#(EBB)	0	0	3612	3612
connected components	58	9	251	3
isolated nodes	40	0	242	0
avg. number of neighbors	1.116	3.193	7.364	10.006
clustering coefficient	0.221	0	0.135	0.151
network density	0.012	0.003	0.008	0.009
