# Supplementary material for: A Modularity-Based Method Reveals Mixed Modules from Chemical-Gene Heterogeneous Network
Source: PLoS One. 2015 Apr 30;10(4):e0125585. doi: 10.1371/journal.pone.0125585 (PMC4416014; doi:10.1371/journal.pone.0125585)
Supplement: S6 Table — (XLS) [file pone.0125585.s009.xls]

## Sheet: Sheet1
Table S6: Mixed modules including 8 constituents detected from BNC intestinal absorption liquid.
ID	Herbal Constituents	Associated Genes
M1	protocatechualdehyde, vanillin, gallic acid, protocatechuic acid, ethyl acetate	SLC35D2, CHUK, CLK2, COMT, MAP3K8, CTGF, CTNNB1, AGER, ENO1, AKT1, SLC7A11, FZD2, GABPA, GSK3B, HMGB1, HPRT1, HSPA1B, HSPB1, IKBKB, MGMT, MMP7, MMP9, NFKB1, NFKBIA, NFKBIB, NOTCH1, NOTCH3, DDIT4, PPP1R10, PRKCA, PRKCZ, PRKDC, MAP2K5, RELA, RELB, S100B, SULT1A1, TERT, TGFB1, TRPC5, UGP2, VEGFA, RPS6KA5
M2	tanshinone I	CALCOCO2, WFDC2, NES, COL6A1, PARP4, CST6, DCK, DUSP5, ERCC1, ACSL1, ALDH1A3, ALDH3A2, PRPF6, GBA, GRB7, APOC1, ISG20, ACADVL, RHOC, LRP5, MAOB, MIPEP, ASNS, ASS1, MYC, MYL1, CEACAM6, NDUFB2, NDUFV1, DNAJB11, ATP6V1E1, ATP6V0B, PLOD2, PSMB5, PSMD2, BCKDHB, SP2, TESK1, TFAP4, ZBTB17, LRP8, FLAD1, NAA10, DUSP11, ENC1, DYRK4, PCSK7, CD33
M3	caffeic acid, ferulic acid, scopoletin, morin, isoeugenol	DPYSL4, TXNRD2, TRIM16, PLK4, CCL27, KIF2C, UBE2C, SFXN4, CTF1, DAP, STK32A, ERF, PTGR1, FLT4, BACE1, FLRT2, ATP6V0D2, PRDX5, GPX3, CD274, CXCL2, GSR, APP, MGST1, NDP, IL21R, UGT1A10, UGT1A8, UGT1A7, UGT1A6, UGT1A3, MFN1, KIF15, PTGS2, PTX3, SCD, ELMO2, SOD1, SOD2, SULT1A3, TLR2, HSP90B1, TYR, XPC, ZFP36, MRPL45, MRRF, KIF20B
M4	salvianolic acid B, β-ionone	HTRA2, APAF1, BIRC2, BIRC3, XIAP, BIRC5, LMNB1, CYCS, DIABLO, UBE2D1, CASP2, CASP3, CASP7, CASP9
M5	paeoniflorin	MCL1, PMAIP1, BAK1, BAX, RAD9A, BCL2, BCL2A1, BCL2L1, BID, BNIP3
M6	rosmarinic acid	PARG
M7	hydroxysafflor yellow A	IL6
