# Supplementary material for: A Modularity-Based Method Reveals Mixed Modules from Chemical-Gene Heterogeneous Network
Source: PLoS One. 2015 Apr 30;10(4):e0125585. doi: 10.1371/journal.pone.0125585 (PMC4416014; doi:10.1371/journal.pone.0125585)
Supplement: S7 Table — (a). FDA-approved drugs of drug-target heterogeneous network. (b). Drug targets of drug-target network. (c). 88 disease clusters of drug-target network. (d). Molecular network of Buchang naoxintong capsule (BNC). (XLS) [file pone.0125585.s010.xls]

## Sheet: Info
Table S7: (a).FDA-approved drugs of drug-target heterogeneous network. (b). Drug targets of drug-target network. (c). 88 disease clusters of drug-target network. (d). Molecular network of Buchang naoxintong capsule (BNC).

## Sheet: (a)-Drugs
Drug Name	DrugBank ID	Disease	Targets
Rizatriptan	DB00953	Migraine	HTR1F,HTR1B,HTR1D
Naratriptan	DB00952	Migraine	HTR1F,HTR1B,HTR1A,HTR1D
Hydroflumethiazide	DB00774	Hepatic failure, early onset, and neurologic disorder	CA9,SLC12A1,CA12,CA4,CA2,KCNMA1,ATP1A1,CA1
Fluvastatin	DB01095	Hypercholesterolemia	HMGCR
Hesperetin	DB01094	Aromatase deficiency	SOAT1,SOAT2,MTTP
Atorvastatin	DB01076	Hypercholesterolemia	AHR,DPP4,HMGCR
Diphenhydramine	DB01075	Meniere disease	HRH1
Escitalopram	DB01175	Major depressive disorder	CHRM1,ADRA1A,SLC6A4,SLC6A2,SLC6A3,HRH1
Orphenadrine	DB01173	Parkinson disease	GRIN1,GRIN2D,SCN10A,SLC6A2,HRH1,GRIN3B,GRIN3A
Fluoxetine	DB00472	Obsessive-compulsive disorder	SLC6A4
Chlordiazepoxide	DB00475	Alcoholism	GABRR1,GABRP,GABRA1,GABRA2,GABRA3,GABRR3,GABRA5,GABRB1,GABRD,GABRB3,GABRG1,GABRE,GABRG3,GABRG2,GABRB2,GABRQ,GABRR2,GABRA6,GABRA4
Chlorpromazine	DB00477	Schizophrenia	ADRA1B,DRD1,DRD2,ADRA1A,HTR1A,HRH1,HTR2A
Salbutamol	DB01001	Emphysema	ADRB1,ADRB2
Ganciclovir	DB01004	Immunodeficiency
Hydroxyurea	DB01005	Sickle cell anemia	RRM1
Propranolol	DB00571	Migraine	HTR1B,ADRB1,ADRB3,ADRB2,HTR1A
Ketoprofen	DB01009	Osteoarthritis	PTGS1,PTGS2,CXCR1
Clonidine	DB00575	Migraine	ADRA2B,ADRA2A,ADRA2C
Lomefloxacin	DB00978	Chronic infections, due to opsonin defect	TOP2A
Ticlopidine	DB00208	Stroke	P2RY12
Ethinyl Estradiol	DB00977	Hypogonadism, hypergonadotropic	ESR1,NR1I2
Candoxatril	DB00616	Angiotensin I-converting enzyme	MME,ACE
Moxifloxacin	DB00218	Chronic infections, due to opsonin defect	TOP2A
Warfarin	DB00682	Cardiomyopathy	VKORC1
Fludrocortisone	DB00687	Adrenocortical insufficiency	AR,NR3C1,NR3C2
Torasemide	DB00214	Hepatic failure, early onset, and neurologic disorder	SLC12A1
Mirtazapine	DB00370	Major depressive disorder	ADRA2A,HTR2A,OPRK1,HRH1,HTR3A,HTR2C
Trihexyphenidyl	DB00376	Parkinson disease	CHRM1,CHRM2,CHRM5,CHRM4,CHRM3
Topiramate	DB00273	Migraine	CA4,SCN1A,CA2,GABRA1,GRIK1
Mexiletine	DB00379	Ventricular fibrillation, idiopathic	AHR,SCN5A
Theophylline	DB00277	Emphysema	ADORA2A,PDE4B,PDE4A,HDAC2,PDE3A,ADORA1,ADORA2B,PDE5A
Bleomycin	DB00290	Squamous cell carcinoma	LIG1,LIG3
Phentermine	DB00191	Obesity	MAOB,MAOA,SLC6A2,SLC6A4,SLC6A3
Levobunolol	DB01210	Glaucoma	ADRB1,ADRB2
Estazolam	DB01215	Insomnia	GABRR1,GABRP,GABRA1,GABRA2,GABRA3,GABRR3,GABRB2,GABRB1,GABRD,GABRB3,GABRG1,GABRE,GABRG3,GABRG2,GABRA5,GABRR2
Metipranolol	DB01214	Glaucoma	ADRB1,ADRB2
Halofantrine	DB01218	Malaria	KCNH2
Frovatriptan	DB00998	Migraine	HTR1B,HTR1D
Porfimer	DB00707	Esophageal cancer	LDLR,FCGR1A
Fenofibrate	DB01039	Hypercholesterolemia	PPARA
Ethinamate	DB01031	Insomnia	CA2,CA1
Selegiline	DB01037	Parkinson disease	MAOB,MAOA
Miglitol	DB00491	Diabetes mellitus	MGAM,GAA
Ciprofloxacin	DB00537	Chronic infections, due to opsonin defect	TOP2A
Guanidine	DB00536	Myasthenic syndrome	ALDH2,DLG4,RNASE1,GAMT
Erlotinib	DB00530	Pancreatic cancer	EGFR,NR1I2
Isosorbide Dinitrate	DB00883	Coronary artery disease	NPR1
Dichlorphenamide	DB01144	Glaucoma	CA4,CA1,CA7,CA2
Indomethacin	DB00328	Osteoarthritis	GLO1,PTGS1,PTGS2,PLA2G2A,PTGR2,PPARG
Phenindione	DB00498	Cardiomyopathy	VKORC1
Entacapone	DB00494	Parkinson disease	COMT
Dihydroergotamine	DB00320	Migraine	ADRA2A,HTR2B,HTR1B,HTR1D
Floxuridine	DB00322	Adenocarcinoma	TYMS
Flurazepam	DB00690	Insomnia	GABRR1,GABRP,GABRA1,GABRA2,GABRA3,GABRR3,GABRA5,GABRB1,GABRD,GABRB3,GABRG1,GABRE,GABRG3,GABRG2,GABRB2,GABRQ,GABRR2,GABRA6,GABRA4
Pioglitazone	DB01132	Diabetes mellitus	PPARG
Proguanil	DB01131	Malaria	DHFR
Desmopressin	DB00035	Diabetes insipidus	AVPR2,AVPR1B,AVPR1A
Eszopiclone	DB00402	Insomnia	GABRA1,GABRA2,GABRA3,GABRA5,TSPO
Nilutamide	DB00665	Prostate cancer	AR
Nafarelin	DB00666	Precocious puberty, male	GNRHR,GNRHR2
Sumatriptan	DB00669	Migraine	HTR1F,HTR1D,HTR1B,HTR1A
L-Glutamic Acid	DB00142	Protein S deficiency	GRIN2A,GRIN1,GRIK5,PSAT1,GCLM,GRIN2D,GRIN2C,GRIN2B,SLC7A11,GRIA2,GRIA1,GRIK4,GRIA4,TAT,GRIN3B,GAD1,GOT2,GRIN3A,GOT1,ENPEP,FOLH1,PFAS,SLC1A6,SLC1A7,ABAT,GLS2,NADSYN1,SLC25A18,GLUD2,GLUD1,NAGS,GLS,EARS2,GRM1,ASNS,GRM4,GAD2,GPT,GRM7,GRM8,OPLAH,GCLC,DNPEP,GRIK3,BCAT1,SLC25A22,FTCD,ALDH18A1,GRIK2,AADAT,GRID2,GRID1,GRIK1,SLC1A3,SLC1A2,SLC1A1,GRIA3,AASS,GLUL,CCBL2,GGCX,EPRS,GPT2,BCAT2,FPGS,LGSN,GMPS
Chlorothiazide	DB00880	Hepatic failure, early onset, and neurologic disorder	CA4,CA2,CA1,SLC12A3
Sulpiride	DB00391	Schizophrenia	DRD3,DRD2
Ethopropazine	DB00392	Parkinson disease	CHRM1,CHRM2,GRIN3A
Protriptyline	DB00344	Obsessive-compulsive disorder	SLC6A4,SLC6A2
Phenylpropanolamine	DB00397	Obesity	ADRA2A,ADRB1,ADRA1A,DRD1
Zoledronate	DB00399	Multiple malignancy syndrome	FDPS,GGPS1
Tolmetin	DB00500	Osteoarthritis	PTGS1,PTGS2
Paroxetine	DB00715	Obsessive-compulsive disorder	CHRM1,CHRM2,CHRM5,CHRM4,CHRM3,HTR2A,SLC6A4,SLC6A2
Apomorphine	DB00714	Parkinson disease	ADRA2B,ADRA2A,DRD5,ADRA2C,DRD1,DRD4,DRD2,CALY,HTR2B,DRD3,HTR1B,HTR1A,HTR1D,HTR2C,HTR2A
Butalbital	DB00241	Migraine	CHRNA7,GABRA1,GRIK2,GABRA3,GABRA4,GABRA5,GABRA6,GRIA2,CHRNA4,GABRA2
Ziprasidone	DB00246	Schizophrenia	CHRM1,CHRM2,ADRA2C,ADRA2A,DRD3,DRD4,DRD5,DRD1,DRD2,HTR6,HTR7,ADRA1B,ADRA2B,CHRM5,CHRM4,CHRM3,ADRA1A,HTR1E,HTR2A,HTR1B,HTR1A,HTR1D,HRH1,HTR3A,HTR2C
Benzatropine	DB00245	Parkinson disease	CHRM1,HRH1,SLC6A3
Idoxuridine	DB00249	Keratitis
Diphenidol	DB01231	Meniere disease	CHRM1,CHRM2,CHRM3
Orciprenaline	DB00816	Emphysema	ADRB2
L-Tyrosine	DB00135	Narcolepsy	TH,YARS,TAT,YARS2
Acetazolamide	DB00819	Glaucoma	CA4,CA1,CA3,CA7,AQP1,CA2,CA14
Remoxipride	DB00409	Schizophrenia	DRD3,DRD4,HTR2A,SIGMAR1,DRD2
Tiludronate	DB01133	Paget disease	PTPN1,ATP6V1A
Dinoprost Tromethamine	DB01160	Intrauterine and postnatal growth retardation	PTGFR,PTGIR
Latanoprost	DB00654	Glaucoma	PTGFR
Memantine	DB01043	Dementia	GRIN2A,CHRFAM7A,GRIN2B,HTR3A,GRIN3A
Iloprost	DB01088	Pulmonary hypertension, familial primary	PDE4D,PDE4B,PDE4C,PDE4A,PLAT,PTGER1,PTGIR
Duloxetine	DB00476	Major depressive disorder	SLC6A4,SLC6A2,SLC6A3
Diflunisal	DB00861	Osteoarthritis	PTGS1,PTGS2
Primaquine	DB01087	Malaria	KRT7,NQO2
Dorzolamide	DB00869	Glaucoma	CA4,CA2,CA1
Docetaxel	DB01248	Prostate cancer	BCL2,MAP2,MAP4,MAPT,TUBB1
Epoprostenol	DB01240	Pulmonary hypertension, familial primary	PTGIS,P2RY12,PTGIR
Gemfibrozil	DB01241	Pancreatitis	PPARA
Isoproterenol	DB01064	Heart block	PIK3R3,ADRB3,MAPK1,PIK3R2,PIK3R1,ADRB1,ADRB2
Melatonin	DB01065	Insomnia	CALM1,NQO2,ASMT,CALR,MTNR1A,RORB,ESR1,MTNR1B,EPX,MPO
Heparin	DB01109	Venous thrombosis	SELP,F10,SERPINC1
Glipizide	DB01067	Diabetes mellitus	ABCC8,PPARG
Arbutamine	DB01102	Coronary artery disease	ADRB1,ADRB3,ADRB2
Methyprylon	DB01107	Insomnia	GABRA1
Sibutramine	DB01105	Obesity	SLC6A4,SLC6A2,SLC6A3
Sertraline	DB01104	Obsessive-compulsive disorder	SLC6A4,SLC6A3
Dipivefrin	DB00449	Glaucoma	ADRA2A,ADRB2,ADRA1A,BCHE
Methotrexate	DB00563	Adenoma, periampullary	DHFR
Gemcitabine	DB00441	Adenocarcinoma	RRM1,TYMS,CMPK1
Cinnarizine	DB00568	Meniere disease	CACNA1C,CACNA1D,DRD2,CACNA1S,CACNA1F,CACNA1H,CACNA1G,CACNA1I,HRH1
Bumetanide	DB00887	Hepatic failure, early onset, and neurologic disorder	CFTR,SLC12A5,SLC12A2,SLC12A1,SLC12A4
Etodolac	DB00749	Osteoarthritis	PTGS1,PTGS2,RXRA
Pindolol	DB00960	Ventricular fibrillation, idiopathic	ADRB1,HTR1B,ADRB2,HTR1A
Modafinil	DB00745	Narcolepsy	ADRA1B,SLC6A3
Riluzole	DB00740	Amyotrophic lateral sclerosis	SLC7A11,SCN5A
Hydrocortisone	DB00741	Crohn disease	ANXA1,NR3C1
Levodopa	DB01235	Parkinson disease	DRD3,DRD4,DRD5,DRD1,DRD2
Phentolamine	DB00692	Pheochromocytoma	ADRA2A,ADRA1A
Daunorubicin	DB00694	Myelogenous leukemia	TOP2B,TOP2A
Ergotamine	DB00696	Migraine	ADRA1D,ADRA2B,ADRA2A,ADRA1B,DRD2,ADRA1A,HTR2A,HTR1B,SLC6A2,HTR1D
L-Methionine	DB00134	Protein S deficiency	MTR,BHMT2,MTRR,METAP2,BHMT
L-Cystine	DB00138	Osteoarthritis	SLC7A11,SLC7A9,SLC3A1,CTNS
Almotriptan	DB00918	Migraine	HTR1B,HTR1D
Dinoprostone	DB00917	Intrauterine and postnatal growth retardation	PTGER3,PTGER4,PTGER1,PTGER2
Phenformin	DB00914	Diabetes mellitus	KCNJ8,PRKAA1
Repaglinide	DB00912	Diabetes mellitus	ABCC8,PPARG
Paricalcitol	DB00910	Hyperparathyroidism	VDR
Ethchlorvynol	DB00189	Insomnia	GABRA1,GABRA2,GABRA3,GABRA4,GABRA5,GABRB1,GABRB3,GABRB2,GABRA6
Baclofen	DB00181	Multiple sclerosis	GABBR2,GABBR1
Amodiaquine	DB00613	Malaria	HNMT
L-Threonine	DB00156	Protein S deficiency	TARS2,THNSL1,TARS
Caffeine	DB00201	Apnea, postanesthetic	RYR1,PDE4B,ADORA2A,ADORA1
Diazepam	DB00829	Insomnia	GABRR1,GABRA1,GABRA2,GABRA3,GABRR3,GABRA5,GABRB1,TSPO,GABRB3,GABRG1,GABRP,GABRR2,GABRE,GABRB2,GABRQ,GABRG3,GABRG2,GABRD
Esmolol	DB00187	Ventricular fibrillation, idiopathic	ADRB1
Ramelteon	DB00980	Insomnia	MTNR1A,MTNR1B
Physostigmine	DB00981	Glaucoma	ACHE
Sparfloxacin	DB01208	Chronic infections, due to opsonin defect	TOP2A
Dopamine	DB00988	MODY	DRD4,DBH,DRD1,DRD2,DRD5,DRD3,SLC6A3
Isosorbide Mononitrate	DB01020	Coronary artery disease	GUCY1A2
Cladribine	DB00242	Neutropenia	POLE4,RRM2B,POLE2,POLE,POLA1,POLE3,RRM1,RRM2,PNP
Alitretinoin	DB00523	Kaposi sarcoma	RXRG,RARB,RARA,RARG,RXRB,RXRA
Carteolol	DB00521	Glaucoma	ADRB1,ADRB2
Clodronate	DB00720	Osteolysis	SLC25A5,SLC25A6,SLC25A4
Cycrimine	DB00942	Parkinson disease	CHRM1
Pentobarbital	DB00312	Insomnia	CHRNA7,GABRA1,GABRA2,GABRA3,GABRA4,GABRA5,GRIA2,CHRNA4,GABRA6,GRIK2
Zolmitriptan	DB00315	Migraine	HTR1F,HTR1B,HTR1A,HTR1D
Acetohexamide	DB00414	Diabetes mellitus	KCNJ1
Rosiglitazone	DB00412	Diabetes mellitus	PPARG,ACSL4
Pramipexole	DB00413	Parkinson disease	ADRA2B,DRD4,DRD5,ADRA2C,DRD1,ADRA2A,DRD3,DRD2,HTR2B,HTR2A,HTR1B,HTR1A,HTR1D,HTR2C
Sulfasalazine	DB00795	Crohn disease	ACAT1,IKBKB,SLC7A11,PTGS1,PTGS2,ALOX5,PPARG
Perindopril	DB00790	Coronary artery disease	ACE
Secobarbital	DB00418	Insomnia	CHRNA7,GABRA1,GRIK2,GABRA3,GABRA4,GABRA5,GRIA2,CHRNA4,GABRA6,GABRA2
Bosentan	DB00559	Pulmonary hypertension, familial primary	EDNRB,EDNRA
Lamotrigine	DB00555	Generalized epilepsy	SCN2A
Piroxicam	DB00554	Osteoarthritis	PTGS1,PTGS2
Acetohydroxamic Acid	DB00551	Chronic infections, due to opsonin defect	MMP12
Propylthiouracil	DB00550	Hyperthyroidism	TPO
Etoposide	DB00773	Glioblastoma	TOP2B,TOP2A
Clidinium	DB00771	Cramps, potassium-aggravated	CHRM1
Thioridazine	DB00679	Schizophrenia	ADRA1B,DRD1,DRD2,KCNH2,HTR2A,ADRA1A
Isoflurophate	DB00677	Glaucoma	BCHE,ACHE
Galantamine	DB00674	Dementia	CHRNB3,CHRNB4,CHRNA7,CHRNB2,BCHE,CHRNA4,CHRNA3,CHRNA2,ACHE,CHRNA10,CHRNA5,CHRNA9,CHRNA6
Chlorpropamide	DB00672	Diabetes mellitus	ABCC8
Chlorotrianisene	DB00269	Prostate cancer	ESR1
Vitamin C	DB00126	Scurvy	OGFOD2,BBOX1,LEPREL2,P4HA1,PLOD3,EGLN3,PLOD2,PLOD1,ALKBH3,OGFOD1,LEPRE1,EGLN2,PAM,LCT,TMLHE,LEPREL1,KDM5D,PHYH,EGLN1,DBH,P4HTM,ALKBH2,SLC23A1
Carbimazole	DB00389	Hyperthyroidism	TPO
Procyclidine	DB00387	Parkinson disease	CHRM1,CHRM2,CHRM4,CHRM3
Triamterene	DB00384	Aldosteronism	SCNN1G,SCNN1A,SCNN1B,SCNN1D
Valrubicin	DB00385	Bladder cancer	TOP2A
Tacrine	DB00382	Dementia	BCHE,ACHE
Dexrazoxane	DB00380	Cardiomyopathy	TOP2B,TOP2A
Methazolamide	DB00703	Glaucoma	CA4,CA2,CA7,CA1
Liothyronine	DB00279	Hypothyroidism	THRA,THRB
Naltrexone	DB00704	Alcohol dependence	OPRM1,OPRD1,OPRK1
Treprostinil	DB00374	Pulmonary hypertension, familial primary	P2RY12,PTGIR,PPARD
Mitoxantrone	DB01204	Multiple sclerosis	TOP2A
Biperiden	DB00810	Parkinson disease	CHRM1,CHRNA2
Amantadine	DB00915	Parkinson disease	DRD2,GRIN3A
Pravastatin	DB00175	Hypercholesterolemia	HMGCR
Fluvoxamine	DB00176	Obsessive-compulsive disorder	SLC6A4
Disulfiram	DB00822	Alcoholism	ALDH2,DBH
Meloxicam	DB00814	Osteoarthritis	PTGS1,PTGS2
Diazoxide	DB01119	Hypoglycemia	KCNJ11,CA2,KCNMA1,SLC12A3,ATP1A1,CA1
Flupenthixol	DB00875	Schizophrenia	CHRM1,HTR2A,DRD1,ADRA1A,DRD2
Terbutaline	DB00871	Emphysema	ADRB2
Loteprednol	DB00873	Keratitis	NR3C1
Lisuride	DB00589	Parkinson disease	ADRA2B,DRD4,DRD5,ADRA2C,DRD1,ADRA2A,DRD3,DRD2,HTR2B,HTR2A,HTR1B,HTR1A,HTR1D,HTR2C
Echothiophate	DB01057	Glaucoma	BCHE
Naproxen	DB00788	Osteoarthritis	PTGS1,PTGS2
Diclofenac	DB00586	Osteoarthritis	KCNQ3,KCNQ2,PTGS1,PTGS2,ALOX5,PLA2G2A,SCN4A
Metixene	DB00340	Parkinson disease	CHRM1,CHRM2,CHRM3,CHRM5,CHRM4
Trifluridine	DB00432	Keratitis	TYMS
Nateglinide	DB00731	Diabetes mellitus	ABCC8,PPARG
Glimepiride	DB00222	Diabetes mellitus	ABCC8,KCNJ1,KCNJ11
Risperidone	DB00734	Schizophrenia	ADRA2B,DRD4,ADRA2C,DRD1,ADRA2A,DRD3,DRD2,ADRA1A,ADRA1B,HTR2A,HTR1A,HTR1D,HRH1,HTR2C
Mefloquine	DB00358	Malaria	HBA1,ADORA2A
Carboprost Tromethamine	DB00429	Intrauterine and postnatal growth retardation	PTGER1
Zolpidem	DB00425	Insomnia	GABRA1,GABRA2,GABRA3
Spironolactone	DB00421	Low renin hypertension	AR,NR3C2
Gonadorelin	DB00644	Pituitary tumor, invasive	GNRHR,GNRHR2
Simvastatin	DB00641	Hypercholesterolemia	ITGB2,HMGCR
Propafenone	DB01182	Ventricular fibrillation, idiopathic	SCN5A,KCNH2
Bimatoprost	DB00905	Glaucoma	AKR1C3,PTGER1,PTGFR,PTGER3
Didanosine	DB00900	Viral infection	PNP
Pergolide	DB01186	Parkinson disease	ADRA1D,ADRA2B,ADRA2A,ADRA2C,DRD1,DRD4,DRD3,DRD2,DRD5,ADRA1A,HTR2B,HTR2A,HTR1B,HTR1A,ADRA1B,HTR1D,HTR2C
Alendronate	DB00630	Paget disease	PTPRS,FDPS,PTPN4,PTPRE,ATP6V1A
Clofibrate	DB00636	Protein S deficiency	PPARA
Tolcapone	DB00323	Parkinson disease	COMT
Tolazamide	DB00839	Diabetes mellitus	KCNJ1
Chlorprothixene	DB01239	Schizophrenia	CHRM1,CHRM2,DRD1,DRD2,CHRM5,CHRM4,CHRM3,HTR2B,HTR2A,HRH1,HTR2C,DRD3
Aripiprazole	DB01238	Schizophrenia	CHRM1,CHRM2,ADRA2C,ADRA2A,DRD3,DRD4,DRD5,DRD1,DRD2,HTR6,HTR7,ADRA1B,ADRA2B,CHRM5,CHRM4,CHRM3,ADRA1A,HTR1E,HTR2A,HTR1B,HTR1A,HTR1D,HRH1,HTR3A,HTR2C
Phenmetrazine	DB00830	Obesity	SLC6A2,SLC6A3
Eletriptan	DB00216	Migraine	HTR7,HTR1F,HTR1E,HTR2B,HTR1B,HTR1A,HTR1D
Mifepristone	DB00834	Intrauterine and postnatal growth retardation	NR3C1,PGR
Loperamide	DB00836	CHARGE syndrome	CACNA1A,POMC,OPRD1,OPRK1,OPRM1,CALM1
Benzphetamine	DB00865	Obesity	ADRA2A,SLC18A2,ADRA1A,SLC6A3
Carbidopa	DB00190	Parkinson disease	DDC
Felbamate	DB00949	Aplastic anemia	GRIN2A,GRIN3A,GRIN2B
Nabumetone	DB00461	Osteoarthritis	PTGS1,PTGS2
Mefenamic acid	DB00784	Osteoarthritis	PTGS1,PTGS2
Glyburide	DB01016	Diabetes mellitus	ABCC8,KCNJ1,ABCC9,KCNJ11,ABCA1,CFTR,KCNJ5,ABCB11
Edrophonium	DB01010	Myasthenic syndrome	BCHE,ACHE
Pyrimethamine	DB00205	Malaria	DHFR
Goserelin	DB00014	Prostate cancer	LHCGR,GNRHR
Aminosalicylic Acid	DB00233	Tuberculosis	PLA2G2E,PTGS2,ALOX5
Methantheline	DB00940	Pancreatitis	CHRM1,HRH2
Metyrosine	DB00765	Pheochromocytoma	TH
Chloroquine	DB00608	Malaria	TNF,TLR9,GSTA2
Demecarium	DB00944	Glaucoma	BCHE,ACHE
Cyclothiazide	DB00606	Hepatic failure, early onset, and neurologic disorder	CA4,FXYD2,CA2,CA1
Sulindac	DB00605	Osteoarthritis	PTGS1,PTGS2,MAPK3,AKR1B1,PPARD
Fenoprofen	DB00573	Osteoarthritis	PTGS1,PTGS2
Tenoxicam	DB00469	Osteoarthritis	PTGS1,PTGS2
Bexarotene	DB00307	Stem-cell leukemia/lymphoma syndrome	RXRG,RXRB,RXRA
Tranexamic Acid	DB00302	Hemophilia	PLG
Ropinirole	DB00268	Parkinson disease	ADRA2B,DRD3,DRD5,ADRA2C,DRD1,DRD4,ADRA2A,DRD2,HTR2B,HTR2A,HTR1B,HTR1A,HTR1D,HTR2C
Orlistat	DB01083	Obesity	PNLIP,FASN,LIPF
Carmustine	DB00262	Non-Hodgkin lymphoma	GSR
Cyanocobalamin	DB00115	Intrinsic factor deficiency	MMACHC,MTHFR,MTR,MUT,MMAA,MTRR
Cyproheptadine	DB00434	Angioedema	CHRM1,CHRM2,CHRM3,HTR2A,HRH1,HTR2C
Travoprost	DB00287	Glaucoma	PTGFR
Diethylstilbestrol	DB00255	Prostate cancer	ESR2,ESR1,ESRRG
Ezetimibe	DB00973	Hypercholesterolemia	NPC1L1,SOAT1,ANPEP
Ethoxzolamide	DB00311	Glaucoma	CA4,CA2,CA7,CA1
L-Alanine	DB00160	Protein S deficiency	SLC1A4,KYNU,GPT,SLC36A1,AARS,ABAT,AGXT2,AARS2,GPT2,SLC7A8,AGXT,NFS1
L-Isoleucine	DB00167	Encephalopathy	BCAT1,BCAT2,IARS,ACADSB,IARS2
Bretylium	DB01158	Ventricular fibrillation, idiopathic	ATP1A1
Oxaprozin	DB00991	Osteoarthritis	PTGS1,PTGS2
Levamisole	DB00848	Colon cancer	ALPPL2,CHRNA3
Triazolam	DB00897	Insomnia	GABRR1,GABRP,GABRA1,GABRA2,GABRR3,GABRA5,GABRA6,TSPO,GABRB3,GABRG1,GABRE,GABRR2,GABRG2,GABRB2,GABRQ,GABRG3,GABRB1,GABRA4,GABRD,GABRA3
Hexobarbital	DB01355	Insomnia	CHRNA7,GABRA1,GABRA2,GABRA3,GABRA4,GABRA5,GRIA2,CHRNA4,GABRA6,GRIK2
Dexfenfluramine	DB01191	Obesity	SLC6A4,HTR2C
Haloperidol	DB00502	Rett syndrome	DRD3,HTR2A,DRD2,DRD1,GRIN2B
Brinzolamide	DB01194	Glaucoma	CA4,CA5A,CA2,CA1
Zopiclone	DB01198	Insomnia	GABRA1,GABRA2,GABRA3,GABRA5,TSPO
Pimozide	DB01100	Rett syndrome	DRD3,CALM1,KCNH2,DRD2
Brimonidine	DB00484	Glaucoma	ADRA2B,ADRA2A,ADRA2C
Cromoglicic acid	DB01003	Keratitis	S100P,KCNMA1
Sotalol	DB00489	Ventricular fibrillation, idiopathic	ADRB1,ADRB2,KCNH2
Olanzapine	DB00334	Schizophrenia	CHRM1,CHRM2,ADRA2C,ADRA2A,DRD3,DRD4,DRD5,DRD1,DRD2,HTR6,HTR7,ADRA1B,ADRA2B,CHRM5,CHRM4,CHRM3,ADRA1A,HTR1E,HTR2A,HTR1B,HTR1A,HTR1D,HRH1,HTR3A,HTR2C
Carbachol	DB00411	Glaucoma	CHRM1,CHRM2,CHRNA2
Anisindione	DB01125	Venous thrombosis	GGCX
Nitisinone	DB00348	Tyrosinemia	HPD
Gliclazide	DB01120	Diabetes mellitus	ABCC8,VEGFA
Folic Acid	DB00158	Megaloblastic anemia	FOLR3,FOLR2
Dyphylline	DB00651	Emphysema	PDE7B,PDE7A,PDE4D,PDE4B,PDE4C,PDE4A,ADORA2A,ADORA1
Zaleplon	DB00962	Insomnia	TSPO,GABRA1
Acamprosate	DB00659	Alcohol dependence	GRM1,GRM2,GRM3,GRM5,GRIN3A
Meclofenamic acid	DB00939	Osteoarthritis	KCNQ3,KCNQ2,PTGS1,PTGS2,ALOX5
Clozapine	DB00363	Schizophrenia	CHRM1,CHRM2,ADRA2C,ADRA2A,HRH4,DRD3,DRD4,DRD1,DRD2,HTR6,HTR7,ADRA1B,ADRA2B,CHRM5,CHRM4,CHRM3,ADRA1A,HTR1E,HTR2A,HTR1B,HTR1A,HTR1D,HRH1,HTR3A,HTR2C,CALY
Miglustat	DB00419	Gaucher disease	UGCG
Diethylpropion	DB00937	Obesity	SLC6A2,SLC6A3
Pemetrexed	DB00642	Mesothelioma	TYMS,DHFR,ATIC,GART
Lovastatin	DB00227	Hypercholesterolemia	ITGAL,HDAC2,HMGCR
Butabarbital	DB00237	Insomnia	CHRNA7,GABRA1,GRIK2,GABRA3,GABRA4,GABRA5,GRIA2,CHRNA4,GABRA6,GABRA2
Methyclothiazide	DB00232	Hepatic failure, early onset, and neurologic disorder	CA4,CA2,SLC12A1,CA1
Atomoxetine	DB00289	Attention-deficit hyperactivity disorder	SLC6A4,SLC6A2
Pregabalin	DB00230	Neuropathy	CACNA1A
Temazepam	DB00231	Insomnia	TSPO,GABRQ,GABRR1,GABRP,GABRR3,GABRB2,GABRB1,GABRD,GABRB3,GABRG1,GABRE,GABRG3,GABRG2,GABRA1,GABRA2,GABRA3,GABRA4,GABRA5,GABRA6,GABRR2
Paclitaxel	DB01229	Kaposi sarcoma	BCL2,MAP2,MAP4,MAPT,TUBB1,NR1I2
Budesonide	DB01222	Crohn disease	NR3C1
Aminophylline	DB01223	Emphysema	ADORA3,HDAC2,PDE3A,ADORA1
Quetiapine	DB01224	Schizophrenia	CHRM1,CHRM2,ADRA2C,ADRA2A,DRD3,DRD4,DRD5,DRD1,DRD2,HTR6,HTR7,ADRA1D,ADRA1B,ADRA2B,CHRM5,CHRM4,CHRM3,ADRA1A,HTR1E,HTR2A,HTR1B,HTR1A,HTR1D,HRH1,HTR3A,HTR2C

## Sheet: (b)-Genes
Symbol	Gene ID	Associated Disease
IGF1R	3480	Intrauterine and postnatal growth retardation
PRKAA1	5562	Diabetes mellitus
IKBKB	3551	Crohn disease
PCSK9	255738	Hypercholesterolemia
KRT7	3855	Malaria
CALR	811	Insomnia
YARS2	51067	Narcolepsy
GRM3	2913	Alcohol dependence
GRM4	2914	Protein S deficiency
GRM5	2915	Alcohol dependence
GRM7	2917	Protein S deficiency
GRM8	2918	Protein S deficiency
SERPING1	710	Angioedema
CTLA4	1493	Hypothyroidism
PPARA	5465	Hypercholesterolemia;Pancreatitis;Protein S deficiency
PPARD	5467	Pulmonary hypertension, familial primary;Osteoarthritis
CTNS	1497	Osteoarthritis
PPARG	5468	Obesity;Diabetes mellitus;Glioblastoma
TNF	7124	Dementia;Malaria;Migraine
TGFBR2	7048	Colon cancer;Esophageal cancer
RORB	6096	Insomnia
PHYH	5264	Scurvy
CDKL5	6792	Rett syndrome
AADAT	51166	Protein S deficiency
GRID2	2895	Protein S deficiency
RARA	5914	Kaposi sarcoma
CHRNA9	55584	Dementia
SLC25A6	293	Osteolysis
ANPEP	290	Hypercholesterolemia
SLC25A4	291	Osteolysis
CHRM1	1128	Major depressive disorder;Parkinson disease;Obsessive-compulsive disorder;Schizophrenia;Meniere disease;Glaucoma;Cramps, potassium-aggravated;Pancreatitis;Angioedema
CHRM2	1129	Parkinson disease;Obsessive-compulsive disorder;Schizophrenia;Meniere disease;Glaucoma;Angioedema
CCND1	595	Colon cancer
MMP12	4321	Chronic infections, due to opsonin defect
NQO2	4835	Malaria;Insomnia
AHR	196	Hypercholesterolemia;Ventricular fibrillation, idiopathic
CHRNA7	1139	Migraine;Insomnia;Dementia
SLC7A9	11136	Osteoarthritis
MYOC	4653	Glaucoma
MTRR	4552	Protein S deficiency;Intrinsic factor deficiency
ICAM1	3383	Malaria
ESR1	2099	Migraine
GAA	2548	Diabetes mellitus
ATP6V1A	523	Paget disease
FGFR3	2261	Bladder cancer;Colon cancer
GRID1	2894	Protein S deficiency
EARS2	124454	Protein S deficiency
LIPF	8513	Obesity
ASNS	440	Protein S deficiency
DNPEP	23549	Protein S deficiency
CHRNA2	1135	Parkinson disease;Glaucoma;Dementia
SLC12A2	6558	Hepatic failure, early onset, and neurologic disorder
PTPN1	5770	Paget disease
PTPN4	5775	Paget disease
EPX	8288	Insomnia
MPO	4353	Insomnia
SLC1A4	6509	Protein S deficiency
ACAT1	38	Crohn disease
MMACHC	25974	Intrinsic factor deficiency
PRKCA	5578	Pituitary tumor, invasive
MYLK2	85366	Cardiomyopathy
GABRG2	2566	Alcoholism;Insomnia
SLC1A3	6507	Protein S deficiency
SLC1A2	6506	Protein S deficiency
SLC1A1	6505	Protein S deficiency
CHRNA10	57053	Dementia
SQSTM1	8878	Paget disease
AGXT2	64902	Protein S deficiency
AARS2	57505	Protein S deficiency
ASMT	438	Insomnia
HMGCR	3156	Hypercholesterolemia
APOB	338	Hypercholesterolemia
APOA2	336	Hypercholesterolemia
GART	2618	Mesothelioma
UCHL1	7345	Parkinson disease
PDE3A	5139	Emphysema
EDNRA	1909	Migraine
PTGR2	145482	Osteoarthritis
POLE4	56655	Neutropenia
IFNG	3458	Tuberculosis;Aplastic anemia
CAV3	859	Cardiomyopathy
AICDA	57379	Immunodeficiency
CSF1R	1436	Myelogenous leukemia
CASR	846	Hyperparathyroidism
AVP	551	Diabetes insipidus
OPLAH	26873	Protein S deficiency
AVPR1B	553	Diabetes insipidus
ACVR1B	91	Pancreatic cancer
ELANE	1991	Neutropenia
FTCD	10841	Protein S deficiency
DBH	1621	Parkinson disease
FLCN	201163	Colon cancer
CALY	50632	Parkinson disease;Schizophrenia
PTPRJ	5795	Colon cancer
PTPRE	5791	Paget disease
CMPK1	51727	Adenocarcinoma
GMPS	8833	Protein S deficiency
NPC1L1	29881	Hypercholesterolemia
TPO	7173	Hyperthyroidism
GRM1	2911	Protein S deficiency;Alcohol dependence
AVPR2	554	Diabetes insipidus
GRM2	2912	Alcohol dependence
AVPR1A	552	Diabetes insipidus
GABRQ	55879	Alcoholism;Insomnia
HDAC2	3066	Emphysema;Hypercholesterolemia
TARS	6897	Protein S deficiency
TAT	6898	Tyrosinemia
MLH1	4292	Colon cancer
AKR1B1	231	Osteoarthritis
VKORC1	79001	Cardiomyopathy
FOLH1	2346	Protein S deficiency
PLOD2	5352	Scurvy
PLOD1	5351	Scurvy
SCNN1B	6338	Aldosteronism
PTPN22	26191	Diabetes mellitus
RB1	5925	Bladder cancer
DMD	1756	Cardiomyopathy
SERPINA10	51156	Venous thrombosis
ADRA1D	146	Migraine;Parkinson disease;Schizophrenia
MME	4311	Angiotensin I-converting enzyme
MMP2	4313	Osteolysis
VDR	7421	Hyperparathyroidism
ADORA3	140	Emphysema
ADRA1A	148	Major depressive disorder;Schizophrenia;Obesity;Glaucoma;Pheochromocytoma;Migraine;Parkinson disease
POLE3	54107	Neutropenia
TNFRSF11A	8792	Paget disease;Osteolysis
TNFRSF10B	8795	Squamous cell carcinoma
CD36	948	Malaria
NTRK2	4915	Obesity
NOD2	64127	Crohn disease
ABCB11	8647	Diabetes mellitus
FDPS	2224	Multiple malignancy syndrome;Paget disease
RNASE1	6035	Myasthenic syndrome
ABCC9	10060	Cardiomyopathy
PSAT1	29968	Protein S deficiency
RRM2B	50484	Neutropenia
KL	9365	Coronary artery disease
PTGIS	5740	Pulmonary hypertension, familial primary
DRD4	1815	Parkinson disease;Schizophrenia;MODY
PTGS1	5742	Osteoarthritis;Crohn disease
PTGS2	5743	Osteoarthritis;Crohn disease;Tuberculosis
ADORA2B	136	Emphysema
ADORA2A	135	Emphysema;Apnea, postanesthetic;Malaria
CTNNB1	1499	Colon cancer
MEN1	4221	Hyperparathyroidism
WAS	7454	Neutropenia
SLC18A2	6571	Obesity
PROS1	5627	Protein S deficiency
PRNP	5621	Insomnia
SCN2A	6326	Generalized epilepsy
F8	2157	Hemophilia
SCN1A	6323	Migraine
OPRK1	4986	Major depressive disorder;Alcohol dependence;CHARGE syndrome
RRM1	6240	Sickle cell anemia;Adenocarcinoma;Neutropenia
RRM2	6241	Neutropenia
PNP	4860	Neutropenia;Viral infection
CLINT1	9685	Schizophrenia
F10	2159	Venous thrombosis
SCN4A	6329	Cramps, potassium-aggravated;Myasthenic syndrome
LCT	3938	Scurvy
GLUD1	2746	Protein S deficiency
STK11	6794	Pancreatic cancer
SIGMAR1	10280	Schizophrenia
EGFR	1956	Adenocarcinoma
THRA	7067	Hypothyroidism
SRC	6714	Colon cancer
P4HTM	54681	Scurvy
TSHR	7253	Hypothyroidism
HPD	3242	Tyrosinemia
MAP2	4133	Prostate cancer;Kaposi sarcoma
MAP4	4134	Prostate cancer;Kaposi sarcoma
MAPT	4137	Dementia
MSH2	4436	Colon cancer;Glioblastoma
PINK1	65018	Parkinson disease
GPT2	84706	Protein S deficiency
MGAM	8972	Diabetes mellitus
CHRNA6	8973	Dementia
GRIN2D	2906	Parkinson disease;Protein S deficiency
GRIN2C	2905	Protein S deficiency
GRIN2B	2904	Dementia;Protein S deficiency;Aplastic anemia;Rett syndrome
TSPO	706	Insomnia
NR3C1	2908	Adrenocortical insufficiency;Crohn disease;Keratitis;Intrauterine and postnatal growth retardation
BUB1B	701	Colon cancer
TNNT2	7139	Cardiomyopathy
MMP3	4314	Coronary artery disease
TNNC1	7134	Cardiomyopathy
TNNI3	7137	Cardiomyopathy
TERT	7015	Aplastic anemia
GABRR3	200959	Alcoholism;Insomnia
DHFR	1719	Malaria;Adenoma, periampullary;Mesothelioma
RXRG	6258	Kaposi sarcoma;Stem-cell leukemia/lymphoma syndrome
TEK	7010	Venous thrombosis
ALKBH3	221120	Scurvy
OGFOD1	55239	Scurvy
BCAT1	586	Protein S deficiency;Encephalopathy
FKBP5	2289	Major depressive disorder
IRS1	3667	Diabetes mellitus
CHRNA5	1138	Dementia
THNSL1	79896	Protein S deficiency
CHRM5	1133	Parkinson disease;Obsessive-compulsive disorder;Schizophrenia
CHRM4	1132	Parkinson disease;Obsessive-compulsive disorder;Schizophrenia
CHRNA4	1137	Migraine;Insomnia;Dementia
CHRNA3	1136	Dementia;Colon cancer
MTR	4548	Intrinsic factor deficiency;Protein S deficiency
ALOX5AP	241	Stroke
MYH7	4625	Cardiomyopathy
MTNR1A	4543	Insomnia
MTNR1B	4544	Insomnia
MTTP	4547	Aromatase deficiency
SLC25A22	79751	Protein S deficiency
PNLIP	5406	Obesity
RARG	5916	Kaposi sarcoma
SLC25A5	292	Osteolysis
GAD2	2572	Protein S deficiency
GABRR2	2570	Alcoholism;Insomnia
GAD1	2571	Protein S deficiency
TLR9	54106	Malaria
DCTN1	1639	Amyotrophic lateral sclerosis
OGFOD2	79676	Scurvy
CIITA	4261	Multiple sclerosis
PIK3R3	8503	Heart block
BDNF	627	Obsessive-compulsive disorder
GAMT	2593	Myasthenic syndrome
SLC7A11	23657	Protein S deficiency;Amyotrophic lateral sclerosis;Osteoarthritis;Crohn disease
HTR2C	3358	Major depressive disorder;Parkinson disease;Schizophrenia;Obesity;Angioedema
P4HA1	5033	Scurvy
CDC73	79577	Hyperparathyroidism
PSEN1	5663	Dementia
PSAP	5660	Gaucher disease
SLC6A4	6532	Obsessive-compulsive disorder
HNF1B	6928	Diabetes mellitus;MODY
SLC6A2	6530	Major depressive disorder;Parkinson disease;Obesity;Obsessive-compulsive disorder;Migraine;Attention-deficit hyperactivity disorder
HNF1A	6927	Diabetes mellitus;MODY
LEPREL2	10536	Scurvy
SLC36A1	206358	Protein S deficiency
ITM2B	9445	Dementia
EPRS	2058	Protein S deficiency
S100P	6286	Keratitis
BCL2	596	Prostate cancer;Kaposi sarcoma
AGRP	181	Obesity
RNF6	6049	Esophageal cancer
BMPR2	659	Pulmonary hypertension, familial primary
AASS	10157	Protein S deficiency
GBA	2629	Gaucher disease
MAD1L1	8379	Prostate cancer
UGCG	7357	Gaucher disease
EDNRB	1910	Pulmonary hypertension, familial primary
SNCAIP	9627	Parkinson disease
DLG5	9231	Crohn disease
SELP	6403	Venous thrombosis
AARS	16	Protein S deficiency
ABAT	18	Protein S deficiency
MLH3	27030	Colon cancer
GLUL	2752	Protein S deficiency
ENPEP	2028	Protein S deficiency
AGXT	189	Protein S deficiency
NEUROD1	4760	Diabetes mellitus
HSPB8	26353	Neuropathy
SLC7A8	23428	Protein S deficiency
SNCA	6622	Dementia;Parkinson disease
SNCB	6620	Dementia
MCC	4163	Colon cancer
PFAS	5198	Protein S deficiency
LMNA	4000	Cardiomyopathy
P2RY12	64805	Stroke;Pulmonary hypertension, familial primary;Pulmonary hypertension, familial primary
LHCGR	3973	Precocious puberty, male
LHB	3972	Hypogonadism, hypergonadotropic
APC	324	Adenoma, periampullary;Colon cancer
LIG1	3978	Squamous cell carcinoma
CACNA1C	775	Meniere disease
CACNA1D	776	Meniere disease
CA12	771	Hepatic failure, early onset, and neurologic disorder
GPT	2875	Protein S deficiency
ING1	3621	Squamous cell carcinoma
AKT2	208	Diabetes mellitus
CACNA1F	778	Meniere disease
HTR1F	3355	Migraine
HTR1E	3354	Schizophrenia;Migraine
HTR2B	3357	Migraine;Parkinson disease;Schizophrenia
HTR2A	3356	Obsessive-compulsive disorder;Schizophrenia;Alcohol dependence
HTR1B	3351	Migraine;Parkinson disease;Schizophrenia;Ventricular fibrillation, idiopathic
HTR1A	3350	Schizophrenia;Migraine;Parkinson disease;Ventricular fibrillation, idiopathic
HTR1D	3352	Migraine;Parkinson disease;Schizophrenia
HTR3A	3359	Major depressive disorder;Schizophrenia;Dementia
AKR1C3	8644	Glaucoma
THRB	7068	Hypothyroidism
NFS1	9054	Protein S deficiency
PON1	5444	Coronary artery disease
CCBL2	56267	Protein S deficiency
KCNQ3	3786	Osteoarthritis
CHRNB3	1142	Dementia
CHRNB4	1143	Dementia
CHRNB2	1141	Dementia
NR3C2	4306	Adrenocortical insufficiency;Low renin hypertension
CHRM3	1131	Parkinson disease;Obsessive-compulsive disorder;Schizophrenia;Meniere disease;Angioedema
BBOX1	8424	Scurvy
GABRA2	2555	Alcoholism
IRF1	3659	Myelogenous leukemia
PDX1	3651	Diabetes mellitus;MODY
TARS2	80222	Protein S deficiency
BUB1	699	Colon cancer
SLC25A18	83733	Protein S deficiency
HNMT	3176	Malaria
PDE5A	8654	Emphysema
NR0B2	8431	Obesity
KLF6	1316	Prostate cancer
PAM	5066	Scurvy
SOAT2	8435	Aromatase deficiency
COMT	1312	Schizophrenia
NPR1	4881	Coronary artery disease
PDE4D	5144	Stroke
PDE4B	5142	Emphysema;Pulmonary hypertension, familial primary;Apnea, postanesthetic
PDE4C	5143	Pulmonary hypertension, familial primary;Emphysema
PDE4A	5141	Emphysema;Pulmonary hypertension, familial primary
LEPRE1	64175	Scurvy
PLOD3	8985	Scurvy
MAPK3	5595	Osteoarthritis
MAPK1	5594	Heart block
ABCA1	19	Coronary artery disease
GNRHR	2798	Precocious puberty, male;Pituitary tumor, invasive;Prostate cancer
LEP	3952	Obesity
OPA1	4976	Glaucoma
RXRB	6257	Kaposi sarcoma;Stem-cell leukemia/lymphoma syndrome
RXRA	6256	Osteoarthritis;Kaposi sarcoma;Stem-cell leukemia/lymphoma syndrome
LDLR	3949	Hypercholesterolemia
POLE	5426	Neutropenia
PMS2	5395	Colon cancer
CBFB	865	Myelogenous leukemia
ADORA1	134	Emphysema;Apnea, postanesthetic
CHEK2	11200	Prostate cancer
HRH2	3274	Pancreatitis
ACSL6	23305	Myelogenous leukemia
MAOB	4129	Obesity;Parkinson disease
PARK2	5071	Parkinson disease;Adenocarcinoma
CXCR1	3577	Osteoarthritis
AR	367	Prostate cancer
MAOA	4128	Obesity;Parkinson disease
GSTA2	2939	Malaria
GSR	2936	Non-Hodgkin lymphoma
PLAT	5327	Pulmonary hypertension, familial primary
PLA2G2A	5320	Colon cancer
HSPB1	3315	Neuropathy
DDC	1644	Parkinson disease
METAP2	10988	Protein S deficiency
ALKBH2	121642	Scurvy
PGR	5241	Intrauterine and postnatal growth retardation
KDM5D	8284	Scurvy
CHD7	55636	CHARGE syndrome
SLC23A1	9963	Scurvy
WWOX	51741	Esophageal cancer
KCNJ1	3758	Diabetes mellitus
KCNH2	3757	Malaria;Rett syndrome;Schizophrenia;Ventricular fibrillation, idiopathic
MYL2	4633	Cardiomyopathy
ADRA2C	152	Migraine;Parkinson disease;Schizophrenia;Glaucoma
FASN	2194	Obesity
TH	7054	Narcolepsy;Pheochromocytoma
GRIN3B	116444	Parkinson disease;Protein S deficiency
ALPPL2	251	Colon cancer
GOT2	2806	Protein S deficiency
GRIN3A	116443	Parkinson disease;Dementia;Protein S deficiency;Aplastic anemia;Alcohol dependence
GOT1	2805	Protein S deficiency
GABRR1	2569	Alcoholism;Insomnia
GABRP	2568	Alcoholism;Insomnia
TP53	7157	Pancreatic cancer;Multiple malignancy syndrome;Colon cancer
FCGR1A	2209	Esophageal cancer
GABRD	2563	Alcoholism;Insomnia
GABRB3	2562	Insomnia
GABRG1	2565	Alcoholism;Insomnia
GABRE	2564	Alcoholism;Insomnia
HTR6	3362	Schizophrenia
HTR7	3363	Schizophrenia;Migraine
RARB	5915	Kaposi sarcoma
OPRD1	4985	Alcohol dependence;CHARGE syndrome
BHMT	635	Protein S deficiency
TYMS	7298	Adenocarcinoma;Mesothelioma;Keratitis
PPP1R17	10842	Hypercholesterolemia
SERPINC1	462	Venous thrombosis
GABBR2	9568	Multiple sclerosis
PAX8	7849	Hypothyroidism
OPRM1	4988	Alcohol dependence;CHARGE syndrome
LRRK2	120892	Parkinson disease
HRH4	59340	Schizophrenia
ITGB2	3689	Hypercholesterolemia
GRIK3	2899	Protein S deficiency
GRIK2	2898	Migraine;Protein S deficiency;Insomnia
ITGAL	3683	Hypercholesterolemia
F9	2158	Hemophilia
GRIK1	2897	Migraine;Protein S deficiency
MTHFR	4524	Intrinsic factor deficiency
GRIA2	2891	Migraine;Protein S deficiency;Insomnia
GRIA1	2890	Protein S deficiency
GRIA4	2893	Protein S deficiency
GRIA3	2892	Protein S deficiency
IRS2	8660	Diabetes mellitus
CHAT	1103	Myasthenic syndrome
INS	3630	MODY
NR5A1	2516	Adrenocortical insufficiency
ESR2	2100	Prostate cancer
ESRRG	2104	Prostate cancer
GCLM	2730	Protein S deficiency
PIK3R2	5296	Heart block
SMAD4	4089	Pancreatic cancer
PIK3R1	5295	Heart block
CACNA1S	779	Meniere disease
GLO1	2739	Osteoarthritis
PIK3CA	5290	Colon cancer
ACADSB	36	Encephalopathy
YARS	8565	Narcolepsy
EPHB2	2048	Prostate cancer
MMAA	166785	Intrinsic factor deficiency
KCNJ8	3764	Diabetes mellitus
DISC1	27185	Schizophrenia
CA14	23632	Glaucoma
DRD3	1814	Schizophrenia;Parkinson disease;Rett syndrome;MODY
DRD5	1816	Attention-deficit hyperactivity disorder
SLC12A1	6557	Hepatic failure, early onset, and neurologic disorder
DRD1	1812	Schizophrenia;Obesity;Parkinson disease;MODY;Rett syndrome
DRD2	1813	Schizophrenia;Parkinson disease;Rett syndrome;Meniere disease;Migraine;MODY
LGSN	51557	Protein S deficiency
SLC12A3	6559	Hepatic failure, early onset, and neurologic disorder;Hypoglycemia
EP300	2033	Colon cancer
GLS	2744	Protein S deficiency
GLUD2	2747	Protein S deficiency
MUTYH	4595	Colon cancer
NOS2	4843	Malaria
SCNN1G	6340	Aldosteronism
TMLHE	55217	Scurvy
LEPREL1	55214	Scurvy
AXIN2	8313	Colon cancer
EGLN1	54583	Scurvy
MBL2	4153	Chronic infections, due to opsonin defect
ALDH18A1	5832	Protein S deficiency
PDE7B	27115	Emphysema
MC3R	4159	Obesity
CACNA1H	8912	Meniere disease
CACNA1G	8913	Meniere disease
FAS	355	Squamous cell carcinoma
CACNA1I	8911	Meniere disease
APP	351	Schizophrenia
BCL10	8915	Colon cancer;Mesothelioma
CALM1	801	Insomnia;Rett syndrome;CHARGE syndrome
LIG3	3980	Squamous cell carcinoma
NR1I2	8856	Hypogonadism, hypergonadotropic;Pancreatic cancer;Kaposi sarcoma
AQP1	358	Glaucoma
ALDH2	217	Myasthenic syndrome;Alcoholism
CA9	768	Hepatic failure, early onset, and neurologic disorder
CA4	762	Migraine;Glaucoma;Hepatic failure, early onset, and neurologic disorder
CA5A	763	Glaucoma
CA2	760	Migraine;Insomnia;Glaucoma;Hepatic failure, early onset, and neurologic disorder;Hypoglycemia
CA3	761	Glaucoma
CA7	766	Glaucoma
SLC6A3	6531	Major depressive disorder;Obesity;Parkinson disease;Obsessive-compulsive disorder;Narcolepsy;MODY
HBB	3043	Sickle cell anemia
IARS2	55699	Encephalopathy
SERPINI1	5274	Encephalopathy
PMS1	5378	Colon cancer
SOAT1	6646	Aromatase deficiency;Hypercholesterolemia
SOD1	6647	Amyotrophic lateral sclerosis
GLS2	27165	Protein S deficiency
DES	1674	Cardiomyopathy
KCNJ5	3762	Diabetes mellitus
KCNJ11	3767	Diabetes mellitus
IGF2	3481	Intrauterine and postnatal growth retardation
BRCA2	675	Prostate cancer;Pancreatic cancer
ANXA1	301	Crohn disease
BRAF	673	Adenocarcinoma;Colon cancer
KCNMA1	3778	Generalized epilepsy
PTPRS	5802	Paget disease
INSR	3643	Diabetes mellitus
HBA1	3039	Malaria
GABBR1	2550	Multiple sclerosis
GABRA1	2554	Alcoholism;Migraine;Insomnia
TSHB	7252	Hypothyroidism
GABRA3	2556	Alcoholism;Insomnia;Migraine
GABRA4	2557	Alcoholism;Migraine;Insomnia
GABRA5	2558	Alcoholism;Insomnia;Migraine
GABRA6	2559	Alcoholism;Migraine;Insomnia
SDHB	6390	Pheochromocytoma
PTEN	5728	Prostate cancer
RNASEL	6041	Prostate cancer
CHRFAM7A	89832	Dementia
TAAR6	319100	Schizophrenia
NRAS	4893	Colon cancer
PDE7A	5150	Emphysema
SLC12A5	57468	Hepatic failure, early onset, and neurologic disorder
VEGFA	7422	Diabetes mellitus
CFTR	1080	Pancreatitis
MECP2	4204	Rett syndrome
TBP	6908	Parkinson disease
SLC3A1	6519	Osteoarthritis
NGF	4803	Neuropathy
CACNA1A	773	CHARGE syndrome;Neuropathy
RYR1	6261	Apnea, postanesthetic
SLC1A6	6511	Protein S deficiency
SLC1A7	6512	Protein S deficiency
SLC2A2	6514	Diabetes mellitus
SLC2A4	6517	Diabetes mellitus
KRAS	3845	Pancreatic cancer;Bladder cancer
CD3G	917	Immunodeficiency
TUBB1	81027	Prostate cancer;Kaposi sarcoma
PRKAG2	51422	Cardiomyopathy
EGLN2	112398	Scurvy
EGLN3	112399	Scurvy
OPTN	10133	Glaucoma
LEPR	3953	Obesity
KYNU	8942	Protein S deficiency
HRAS	3265	Bladder cancer
GCLC	2729	Protein S deficiency
HRH1	3269	Meniere disease;Major depressive disorder;Parkinson disease;Schizophrenia;Angioedema
PCSK1	5122	Obesity
TTN	7273	Cardiomyopathy
CASP10	843	Non-Hodgkin lymphoma
PAX6	5080	Keratitis
UNG	7374	Immunodeficiency
GABRB2	2561	Alcoholism;Insomnia
ADRA1B	147	Schizophrenia;Narcolepsy;Migraine;Parkinson disease
GFI1	2672	Neutropenia
MC4R	4160	Obesity
GGCX	2677	Protein S deficiency;Venous thrombosis
GABRB1	2560	Alcoholism;Insomnia
TOP2B	7155	Myelogenous leukemia;Glioblastoma;Cardiomyopathy
VHL	7428	Pheochromocytoma
ABCC8	6833	Diabetes mellitus;Hypoglycemia
GRIN2A	2903	Dementia;Protein S deficiency;Aplastic anemia
IFNGR1	3459	Tuberculosis
GRIN1	2902	Parkinson disease;Protein S deficiency
TOP2A	7153	Chronic infections, due to opsonin defect;Myelogenous leukemia;Glioblastoma;Bladder cancer;Cardiomyopathy;Multiple sclerosis
ACTC1	70	Cardiomyopathy
BCHE	590	Apnea, postanesthetic
GRIK5	2901	Protein S deficiency
BAX	581	Colon cancer
ALOX5	240	Crohn disease;Osteoarthritis;Osteoarthritis;Tuberculosis
GRIK4	2900	Protein S deficiency
GABRG3	2567	Alcoholism;Insomnia
FXYD2	486	Hepatic failure, early onset, and neurologic disorder
TERC	7012	Aplastic anemia
SPTLC1	10558	Neuropathy
DCC	1630	Colon cancer
ACE	1636	Diabetes mellitus;Angiotensin I-converting enzyme
NAGS	162417	Protein S deficiency
SUMO4	387082	Diabetes mellitus
NEFH	4744	Amyotrophic lateral sclerosis
GHRL	51738	Obesity
PTPN12	5782	Colon cancer
BCAT2	587	Protein S deficiency;Encephalopathy
PTPRC	5788	Multiple sclerosis
MAPK8IP1	9479	Diabetes mellitus
CA1	759	Insomnia;Glaucoma;Hepatic failure, early onset, and neurologic disorder;Hypoglycemia
ACSL4	2182	Diabetes mellitus
FAH	2184	Tyrosinemia
MYBPC3	4607	Cardiomyopathy
MSH6	2956	Colon cancer
HNF4A	3172	Diabetes mellitus;MODY
MXI1	4601	Prostate cancer
TPM1	7168	Cardiomyopathy
PLG	5340	Hemophilia
FCGR3A	2214	Viral infection;Neutropenia
IARS	3376	Encephalopathy
POLE2	5427	Neutropenia
CDKN2A	1029	Pancreatic cancer
POLA1	5422	Neutropenia
POMC	5443	Obesity
FOLR3	2352	Megaloblastic anemia
FOLR2	2350	Megaloblastic anemia
FPGS	2356	Protein S deficiency
CD3E	916	Immunodeficiency
DLG4	1742	Myasthenic syndrome
ADRA2B	151	Migraine;Parkinson disease;Schizophrenia;Glaucoma
ADRA2A	150	Migraine;Major depressive disorder;Obesity;Parkinson disease;Schizophrenia;Glaucoma;Pheochromocytoma
ADRB1	153	Emphysema;Migraine;Obesity;Heart block;Coronary artery disease;Ventricular fibrillation, idiopathic;Glaucoma
ADRB3	155	Obesity
GUCY1A2	2977	Coronary artery disease
GGPS1	9453	Multiple malignancy syndrome
PON2	5445	Coronary artery disease
PLA2G2E	30814	Tuberculosis
PRSS1	5644	Pancreatitis
CD40LG	959	Immunodeficiency
CD40	958	Immunodeficiency
GNRHR2	114814	Precocious puberty, male;Pituitary tumor, invasive
NR4A2	4929	Parkinson disease
ACHE	43	Glaucoma;Dementia;Myasthenic syndrome
SCNN1A	6337	Aldosteronism
LDLRAP1	26119	Hypercholesterolemia
MEF2A	4205	Coronary artery disease
ZMYM2	7750	Stem-cell leukemia/lymphoma syndrome
RBBP8	5932	Pancreatic cancer
MUT	4594	Intrinsic factor deficiency
BHMT2	23743	Protein S deficiency
SERPINA1	5265	Emphysema
ENPP1	5167	Obesity;Diabetes mellitus
NADSYN1	55191	Protein S deficiency
GCGR	2642	Diabetes mellitus
GCK	2645	Diabetes mellitus;MODY
FOXP3	50943	Diabetes mellitus
PTGER4	5734	Intrauterine and postnatal growth retardation
PTGFR	5737	Glaucoma;Intrauterine and postnatal growth retardation
PTGER1	5731	Pulmonary hypertension, familial primary;Intrauterine and postnatal growth retardation;Glaucoma
TCAP	8557	Cardiomyopathy
PTGER3	5733	Intrauterine and postnatal growth retardation;Glaucoma
PTGER2	5732	Intrauterine and postnatal growth retardation
NDUFV2	4729	Parkinson disease
PARK7	11315	Parkinson disease
LGI1	9211	Glioblastoma
PTGIR	5739	Pulmonary hypertension, familial primary;Intrauterine and postnatal growth retardation
VAPB	9217	Amyotrophic lateral sclerosis
DPP4	1803	Hypercholesterolemia
KCNQ2	3785	Osteoarthritis
PRPH	5630	Amyotrophic lateral sclerosis
SLC12A4	6560	Hepatic failure, early onset, and neurologic disorder
SCN10A	6336	Parkinson disease
ATIC	471	Mesothelioma
ATP1A1	476	Hepatic failure, early onset, and neurologic disorder;Hypoglycemia;Ventricular fibrillation, idiopathic
SCN5A	6331	Ventricular fibrillation, idiopathic;Heart block
ADRB2	154	Obesity
ERBB2	2064	Adenocarcinoma;Glioblastoma
SCNN1D	6339	Aldosteronism

## Sheet: (c)-Disease Cluster
Disease	Count (Drug)	Drugs	Count (Gene)	Genes
Adenocarcinoma	2	Floxuridine,Gemcitabine	7	CMPK1,RRM1,EGFR,PARK2,TYMS,BRAF,ERBB2
Adenoma, periampullary	1	Methotrexate	2	DHFR,APC
Adrenocortical insufficiency	1	Fludrocortisone	3	NR3C1,NR3C2,NR5A1
Alcohol dependence	2	Naltrexone,Acamprosate	9	GRM3,GRM5,GRM1,GRM2,OPRK1,HTR2A,GRIN3A,OPRD1,OPRM1
Alcoholism	2	Chlordiazepoxide,Disulfiram	19	GABRG2,GABRQ,GABRR3,GABRR2,GABRA2,GABRR1,GABRP,GABRD,GABRG1,GABRE,ALDH2,GABRA1,GABRA3,GABRA4,GABRA5,GABRA6,GABRB2,GABRB1,GABRG3
Aldosteronism	1	Triamterene	4	SCNN1B,SCNN1G,SCNN1A,SCNN1D
Amyotrophic lateral sclerosis	1	Riluzole	6	DCTN1,SLC7A11,SOD1,NEFH,VAPB,PRPH
Angioedema	1	Cyproheptadine	6	SERPING1,CHRM1,CHRM2,HTR2C,CHRM3,HRH1
Angiotensin I-converting enzyme	1	Candoxatril	2	MME,ACE
Aplastic anemia	1	Felbamate	6	IFNG,GRIN2B,TERT,GRIN3A,GRIN2A,TERC
Apnea, postanesthetic	1	Caffeine	5	ADORA2A,PDE4B,ADORA1,RYR1,BCHE
Aromatase deficiency	1	Hesperetin	3	MTTP,SOAT2,SOAT1
Attention-deficit hyperactivity disorder	1	Atomoxetine	2	SLC6A2,DRD5
Bladder cancer	1	Valrubicin	5	FGFR3,RB1,KRAS,HRAS,TOP2A
CHARGE syndrome	1	Loperamide	6	OPRK1,CHD7,OPRD1,OPRM1,CALM1,CACNA1A
Cardiomyopathy	3	Warfarin,Phenindione,Dexrazoxane	20	MYLK2,CAV3,VKORC1,DMD,ABCC9,TNNT2,TNNC1,TNNI3,MYH7,LMNA,MYL2,DES,PRKAG2,TTN,TOP2B,TOP2A,ACTC1,MYBPC3,TPM1,TCAP
Chronic infections, due to opsonin defect	5	Lomefloxacin,Moxifloxacin,Ciprofloxacin,Sparfloxacin,Acetohydroxamic Acid	3	MMP12,MBL2,TOP2A
Colon cancer	1	Levamisole	31	TGFBR2,CCND1,FGFR3,FLCN,PTPRJ,MLH1,CTNNB1,SRC,MSH2,BUB1B,CHRNA3,MLH3,MCC,APC,BUB1,PMS2,PLA2G2A,ALPPL2,TP53,PIK3CA,EP300,MUTYH,AXIN2,BCL10,PMS1,BRAF,NRAS,BAX,DCC,PTPN12,MSH6
Coronary artery disease	4	Isosorbide Dinitrate,Arbutamine,Isosorbide Mononitrate,Perindopril	9	KL,MMP3,PON1,NPR1,ABCA1,ADRB1,GUCY1A2,PON2,MEF2A
Cramps, potassium-aggravated	1	Clidinium	2	CHRM1,SCN4A
Crohn disease	3	Hydrocortisone,Sulfasalazine,Budesonide	10	IKBKB,ACAT1,NOD2,PTGS1,PTGS2,NR3C1,SLC7A11,DLG5,ANXA1,ALOX5
Dementia	3	Memantine,Galantamine,Tacrine	23	TNF,CHRNA9,CHRNA7,CHRNA2,CHRNA10,MAPT,CHRNA6,GRIN2B,CHRNA5,CHRNA4,CHRNA3,PSEN1,ITM2B,SNCA,SNCB,HTR3A,CHRNB3,CHRNB4,CHRNB2,GRIN3A,CHRFAM7A,GRIN2A,ACHE
Diabetes insipidus	1	Desmopressin	4	AVP,AVPR1B,AVPR2,AVPR1A
Diabetes mellitus	13	Miglitol,Pioglitazone,Glipizide,Phenformin,Repaglinide,Acetohexamide,Rosiglitazone,Chlorpropamide,Nateglinide,Glimepiride,Tolazamide,Glyburide,Gliclazide	31	PRKAA1,PPARG,GAA,PTPN22,ABCB11,MGAM,IRS1,HNF1B,HNF1A,NEUROD1,AKT2,PDX1,KCNJ1,IRS2,KCNJ8,KCNJ5,KCNJ11,INSR,VEGFA,SLC2A2,SLC2A4,ABCC8,ACE,SUMO4,MAPK8IP1,ACSL4,HNF4A,ENPP1,GCGR,GCK,FOXP3
Emphysema	6	Salbutamol,Theophylline,Orciprenaline,Terbutaline,Dyphylline,Aminophylline	14	PDE3A,HDAC2,ADORA3,ADORA2B,ADORA2A,PDE5A,PDE4B,PDE4C,PDE4A,ADORA1,PDE7B,PDE7A,ADRB1,SERPINA1
Encephalopathy	1	L-Isoleucine	6	BCAT1,ACADSB,IARS2,SERPINI1,BCAT2,IARS
Esophageal cancer	1	Porfimer	4	TGFBR2,RNF6,WWOX,FCGR1A
Gaucher disease	1	Miglustat	3	PSAP,GBA,UGCG
Generalized epilepsy	1	Lamotrigine	2	SCN2A,KCNMA1
Glaucoma	19	Levobunolol,Metipranolol,Dichlorphenamide,Acetazolamide,Latanoprost,Dorzolamide,Dipivefrin,Physostigmine,Carteolol,Isoflurophate,Methazolamide,Echothiophate,Bimatoprost,Demecarium,Travoprost,Ethoxzolamide,Brinzolamide,Brimonidine,Carbachol	24	CHRM1,CHRM2,MYOC,CHRNA2,ADRA1A,AKR1C3,OPA1,ADRA2C,CA14,AQP1,CA4,CA5A,CA2,CA3,CA7,OPTN,CA1,ADRA2B,ADRA2A,ADRB1,ACHE,PTGFR,PTGER1,PTGER3
Glioblastoma	1	Etoposide	6	PPARG,MSH2,TOP2B,TOP2A,LGI1,ERBB2
Heart block	1	Isoproterenol	6	PIK3R3,MAPK1,PIK3R2,PIK3R1,ADRB1,SCN5A
Hemophilia	1	Tranexamic Acid	3	F8,F9,PLG
Hepatic failure, early onset, and neurologic disorder	6	Hydroflumethiazide,Torasemide,Chlorothiazide,Bumetanide,Cyclothiazide,Methyclothiazide	12	SLC12A2,CA12,SLC12A1,SLC12A3,CA9,CA4,CA2,SLC12A5,FXYD2,CA1,SLC12A4,ATP1A1
Hypercholesterolemia	7	Fluvastatin,Atorvastatin,Fenofibrate,Pravastatin,Simvastatin,Ezetimibe,Lovastatin	16	PCSK9,PPARA,ANPEP,AHR,HMGCR,APOB,APOA2,NPC1L1,HDAC2,LDLR,PPP1R17,ITGB2,ITGAL,SOAT1,LDLRAP1,DPP4
Hyperparathyroidism	1	Paricalcitol	4	CASR,VDR,MEN1,CDC73
Hyperthyroidism	2	Propylthiouracil,Carbimazole	1	TPO
Hypoglycemia	1	Diazoxide	5	SLC12A3,CA2,ABCC8,CA1,ATP1A1
Hypogonadism, hypergonadotropic	1	Ethinyl Estradiol	2	LHB,NR1I2
Hypothyroidism	1	Liothyronine	6	CTLA4,THRA,TSHR,THRB,PAX8,TSHB
Immunodeficiency	1	Ganciclovir	6	AICDA,CD3G,UNG,CD3E,CD40LG,CD40
Insomnia	18	Estazolam,Ethinamate,Flurazepam,Eszopiclone,Melatonin,Methyprylon,Ethchlorvynol,Diazepam,Ramelteon,Pentobarbital,Secobarbital,Zolpidem,Triazolam,Hexobarbital,Zopiclone,Zaleplon,Butabarbital,Temazepam	35	CALR,RORB,NQO2,CHRNA7,EPX,MPO,GABRG2,ASMT,GABRQ,PRNP,TSPO,GABRR3,CHRNA4,MTNR1A,MTNR1B,GABRR2,GABRR1,GABRP,GABRD,GABRB3,GABRG1,GABRE,GRIK2,GRIA2,CALM1,CA2,GABRA1,GABRA3,GABRA4,GABRA5,GABRA6,GABRB2,GABRB1,GABRG3,CA1
Intrauterine and postnatal growth retardation	4	Dinoprost Tromethamine,Dinoprostone,Carboprost Tromethamine,Mifepristone	10	IGF1R,NR3C1,PGR,IGF2,PTGER4,PTGFR,PTGER1,PTGER3,PTGER2,PTGIR
Intrinsic factor deficiency	1	Cyanocobalamin	6	MTRR,MMACHC,MTR,MTHFR,MMAA,MUT
Kaposi sarcoma	2	Alitretinoin,Paclitaxel	11	RARA,MAP2,MAP4,RXRG,RARG,BCL2,RXRB,RXRA,RARB,NR1I2,TUBB1
Keratitis	4	Idoxuridine,Loteprednol,Trifluridine,Cromoglicic acid	4	NR3C1,S100P,TYMS,PAX6
Low renin hypertension	1	Spironolactone	1	NR3C2
MODY	1	Dopamine	11	DRD4,HNF1B,HNF1A,PDX1,INS,DRD3,DRD1,DRD2,SLC6A3,HNF4A,GCK
Major depressive disorder	3	Escitalopram,Mirtazapine,Duloxetine	10	CHRM1,ADRA1A,OPRK1,FKBP5,HTR2C,SLC6A2,HTR3A,SLC6A3,HRH1,ADRA2A
Malaria	7	Halofantrine,Proguanil,Primaquine,Amodiaquine,Mefloquine,Pyrimethamine,Chloroquine	13	KRT7,TNF,NQO2,ICAM1,CD36,ADORA2A,DHFR,TLR9,HNMT,GSTA2,KCNH2,NOS2,HBA1
Megaloblastic anemia	1	Folic Acid	2	FOLR3,FOLR2
Meniere disease	3	Diphenhydramine,Diphenidol,Cinnarizine	12	CHRM1,CHRM2,CACNA1C,CACNA1D,CACNA1F,CHRM3,CACNA1S,DRD2,CACNA1H,CACNA1G,CACNA1I,HRH1
Mesothelioma	1	Pemetrexed	5	GART,DHFR,TYMS,BCL10,ATIC
Migraine	13	Rizatriptan,Naratriptan,Propranolol,Clonidine,Topiramate,Frovatriptan,Dihydroergotamine,Sumatriptan,Butalbital,Ergotamine,Almotriptan,Zolmitriptan,Eletriptan	32	TNF,CHRNA7,ESR1,EDNRA,ADRA1D,ADRA1A,SCN1A,CHRNA4,SLC6A2,HTR1F,HTR1E,HTR2B,HTR1B,HTR1A,HTR1D,ADRA2C,HTR7,GRIK2,GRIK1,GRIA2,DRD2,CA4,CA2,GABRA1,GABRA3,GABRA4,GABRA5,GABRA6,ADRA1B,ADRA2B,ADRA2A,ADRB1
Multiple malignancy syndrome	1	Zoledronate	3	FDPS,TP53,GGPS1
Multiple sclerosis	2	Baclofen,Mitoxantrone	5	CIITA,GABBR2,GABBR1,TOP2A,PTPRC
Myasthenic syndrome	2	Guanidine,Edrophonium	7	RNASE1,SCN4A,GAMT,CHAT,ALDH2,DLG4,ACHE
Myelogenous leukemia	1	Daunorubicin	6	CSF1R,IRF1,CBFB,ACSL6,TOP2B,TOP2A
Narcolepsy	2	L-Tyrosine,Modafinil	5	YARS2,TH,YARS,SLC6A3,ADRA1B
Neuropathy	1	Pregabalin	5	HSPB8,HSPB1,NGF,CACNA1A,SPTLC1
Neutropenia	1	Cladribine	13	POLE4,ELANE,POLE3,RRM2B,WAS,RRM1,RRM2,PNP,POLE,GFI1,FCGR3A,POLE2,POLA1
Non-Hodgkin lymphoma	1	Carmustine	2	GSR,CASP10
Obesity	8	Phentermine,Phenylpropanolamine,Sibutramine,Phenmetrazine,Benzphetamine,Orlistat,Dexfenfluramine,Diethylpropion	27	PPARG,LIPF,ADRA1A,NTRK2,SLC18A2,PNLIP,HTR2C,SLC6A2,AGRP,NR0B2,LEP,MAOB,MAOA,FASN,DRD1,MC3R,SLC6A3,LEPR,PCSK1,MC4R,GHRL,POMC,ADRA2A,ADRB1,ADRB3,ENPP1,ADRB2
Obsessive-compulsive disorder	5	Fluoxetine,Protriptyline,Paroxetine,Sertraline,Fluvoxamine	10	CHRM1,CHRM2,CHRM5,CHRM4,BDNF,SLC6A4,SLC6A2,HTR2A,CHRM3,SLC6A3
Osteoarthritis	17	Ketoprofen,Indomethacin,Tolmetin,Diflunisal,Etodolac,L-Cystine,Piroxicam,Meloxicam,Naproxen,Diclofenac,Nabumetone,Mefenamic acid,Sulindac,Fenoprofen,Tenoxicam,Oxaprozin,Meclofenamic acid	17	PPARD,CTNS,SLC7A9,PTGR2,AKR1B1,PTGS1,PTGS2,SLC7A11,KCNQ3,MAPK3,RXRA,CXCR1,GLO1,SLC3A1,ALOX5,ALOX5,KCNQ2
Osteolysis	1	Clodronate	5	SLC25A6,SLC25A4,MMP2,TNFRSF11A,SLC25A5
Paget disease	2	Tiludronate,Alendronate	8	ATP6V1A,PTPN1,PTPN4,SQSTM1,PTPRE,TNFRSF11A,FDPS,PTPRS
Pancreatic cancer	1	Erlotinib	9	ACVR1B,STK11,TP53,SMAD4,NR1I2,BRCA2,KRAS,CDKN2A,RBBP8
Pancreatitis	2	Gemfibrozil,Methantheline	5	PPARA,CHRM1,HRH2,CFTR,PRSS1
Parkinson disease	19	Orphenadrine,Trihexyphenidyl,Selegiline,Entacapone,Ethopropazine,Apomorphine,Benzatropine,Levodopa,Cycrimine,Pramipexole,Procyclidine,Biperiden,Amantadine,Lisuride,Metixene,Pergolide,Tolcapone,Carbidopa,Ropinirole	44	CHRM1,CHRM2,CHRNA2,UCHL1,DBH,CALY,ADRA1D,ADRA1A,DRD4,PINK1,GRIN2D,CHRM5,CHRM4,HTR2C,SLC6A2,SNCAIP,SNCA,HTR2B,HTR1B,HTR1A,HTR1D,CHRM3,MAOB,PARK2,MAOA,DDC,ADRA2C,GRIN3B,GRIN3A,LRRK2,DRD3,DRD1,DRD2,SLC6A3,TBP,HRH1,ADRA1B,GRIN1,ADRA2B,ADRA2A,NR4A2,NDUFV2,PARK7,SCN10A
Pheochromocytoma	2	Phentolamine,Metyrosine	5	ADRA1A,TH,SDHB,VHL,ADRA2A
Pituitary tumor, invasive	1	Gonadorelin	3	PRKCA,GNRHR,GNRHR2
Precocious puberty, male	1	Nafarelin	3	LHCGR,GNRHR,GNRHR2
Prostate cancer	5	Nilutamide,Docetaxel,Chlorotrianisene,Goserelin,Diethylstilbestrol	16	MAP2,MAP4,BCL2,MAD1L1,KLF6,GNRHR,CHEK2,AR,ESR2,ESRRG,EPHB2,BRCA2,PTEN,RNASEL,TUBB1,MXI1
Protein S deficiency	5	L-Glutamic Acid,L-Methionine,L-Threonine,Clofibrate,L-Alanine	85	GRM4,GRM7,GRM8,PPARA,AADAT,GRID2,MTRR,GRID1,EARS2,ASNS,DNPEP,SLC1A4,SLC1A3,SLC1A2,SLC1A1,AGXT2,AARS2,OPLAH,FTCD,GMPS,GRM1,TARS,FOLH1,PSAT1,PROS1,GLUD1,GPT2,GRIN2D,GRIN2C,GRIN2B,BCAT1,THNSL1,MTR,SLC25A22,GAD2,GAD1,SLC7A11,SLC36A1,EPRS,AASS,AARS,ABAT,GLUL,ENPEP,AGXT,SLC7A8,PFAS,GPT,NFS1,CCBL2,TARS2,SLC25A18,METAP2,GRIN3B,GOT2,GRIN3A,GOT1,BHMT,GRIK3,GRIK2,GRIK1,GRIA2,GRIA1,GRIA4,GRIA3,GCLM,LGSN,GLS,…
Pulmonary hypertension, familial primary	4	Iloprost,Epoprostenol,Bosentan,Treprostinil	12	PPARD,PTGIS,BMPR2,EDNRB,P2RY12,P2RY12,PDE4B,PDE4C,PDE4A,PLAT,PTGER1,PTGIR
Rett syndrome	2	Haloperidol,Pimozide	8	CDKL5,GRIN2B,KCNH2,DRD3,DRD1,DRD2,CALM1,MECP2
Schizophrenia	12	Chlorpromazine,Sulpiride,Ziprasidone,Remoxipride,Thioridazine,Flupenthixol,Risperidone,Chlorprothixene,Aripiprazole,Olanzapine,Clozapine,Quetiapine	35	CHRM1,CHRM2,CALY,ADRA1D,ADRA1A,DRD4,CLINT1,SIGMAR1,CHRM5,CHRM4,HTR2C,HTR1E,HTR2B,HTR2A,HTR1B,HTR1A,HTR1D,HTR3A,CHRM3,COMT,KCNH2,ADRA2C,HTR6,HTR7,HRH4,DISC1,DRD3,DRD1,DRD2,APP,TAAR6,HRH1,ADRA1B,ADRA2B,ADRA2A
Scurvy	1	Vitamin C	22	PHYH,PLOD2,PLOD1,LCT,P4HTM,ALKBH3,OGFOD1,OGFOD2,P4HA1,LEPREL2,BBOX1,PAM,LEPRE1,PLOD3,ALKBH2,KDM5D,SLC23A1,TMLHE,LEPREL1,EGLN1,EGLN2,EGLN3
Sickle cell anemia	1	Hydroxyurea	2	RRM1,HBB
Squamous cell carcinoma	1	Bleomycin	5	TNFRSF10B,LIG1,ING1,FAS,LIG3
Stem-cell leukemia/lymphoma syndrome	1	Bexarotene	4	RXRG,RXRB,RXRA,ZMYM2
Stroke	1	Ticlopidine	3	ALOX5AP,P2RY12,PDE4D
Tuberculosis	1	Aminosalicylic Acid	5	IFNG,PTGS2,IFNGR1,ALOX5,PLA2G2E
Tyrosinemia	1	Nitisinone	3	TAT,HPD,FAH
Venous thrombosis	2	Heparin,Anisindione	6	SERPINA10,F10,TEK,SELP,SERPINC1,GGCX
Ventricular fibrillation, idiopathic	6	Mexiletine,Pindolol,Esmolol,Propafenone,Bretylium,Sotalol	7	AHR,HTR1B,HTR1A,KCNH2,ADRB1,ATP1A1,SCN5A
Viral infection	1	Didanosine	2	PNP,FCGR3A

## Sheet: (d)-BNC network
Interactor A	Interactor B	weight
chrysophanic acid	AHR	1.0
carvacrol	TRPV3	1.0
carvacrol	UGT2B15	1.0
carvacrol	CASP3	1.0
carvacrol	TRPA1	1.0
phosphatidylcholines	CDK2	1.0
phosphatidylcholines	CDKN1A	1.0
phosphatidylcholines	CDKN1B	1.0
phosphatidylcholines	CRP	1.0
phosphatidylcholines	CYP1A2	1.0
phosphatidylcholines	FASN	1.0
phosphatidylcholines	GPX4	1.0
phosphatidylcholines	ENPP7	1.0
phosphatidylcholines	APP	1.0
phosphatidylcholines	PPAPDC2	1.0
phosphatidylcholines	NOX4	1.0
phosphatidylcholines	PAFAH2	1.0
phosphatidylcholines	PCYT1A	1.0
phosphatidylcholines	ABCB1	1.0
phosphatidylcholines	ABCB4	1.0
phosphatidylcholines	PTEN	1.0
phosphatidylcholines	BAX	1.0
phosphatidylcholines	CCND1	1.0
phosphatidylcholines	BCL2	1.0
phosphatidylcholines	SFTPA1	1.0
phosphatidylcholines	TNF	1.0
phosphatidylcholines	TP53	1.0
phosphatidylcholines	SFTPA2	1.0
phosphatidylcholines	TXN	1.0
phosphatidylcholines	CASP3	1.0
phosphatidylcholines	CASP8	1.0
phosphatidylcholines	CASP9	1.0
phosphatidylcholines	CCNE1	1.0
phosphatidylcholines	AIFM1	1.0
oleanolic acid	CYP1A2	1.0
oleanolic acid	CYP3A4	1.0
oleanolic acid	AGER	1.0
oleanolic acid	HDAC1	1.0
oleanolic acid	HMGB1	1.0
oleanolic acid	ICAM1	1.0
oleanolic acid	MET	1.0
oleanolic acid	NFE2L2	1.0
oleanolic acid	PRDX1	1.0
oleanolic acid	MAPK1	1.0
oleanolic acid	MAPK3	1.0
oleanolic acid	PTEN	1.0
oleanolic acid	CCND1	1.0
oleanolic acid	SELE	1.0
oleanolic acid	TNF	1.0
oleanolic acid	TOP1	1.0
oleanolic acid	TOP2A	1.0
oleanolic acid	VCAM1	1.0
oleanolic acid	CASP3	1.0
oleanolic acid	CASP8	1.0
oleanolic acid	CAT	1.0
n-myristic acid	PPARGC1A	1.0
n-myristic acid	CYP4Z1	1.0
n-myristic acid	PPARA	1.0
succinic acid	SLC13A3	1.0
taurine	RASGRP1	1.0
taurine	SPRY2	1.0
taurine	PAK4	1.0
taurine	SNAPC5	1.0
taurine	LANCL1	1.0
taurine	CAP2	1.0
taurine	CGA	1.0
taurine	CHN1	1.0
taurine	ADORA2A	1.0
taurine	ADRA1B	1.0
taurine	FGFR1	1.0
taurine	DDAH1	1.0
taurine	PPP1R16B	1.0
taurine	ABL2	1.0
taurine	GLRA1	1.0
taurine	POLM	1.0
taurine	CXCR3	1.0
taurine	GRM7	1.0
taurine	GUCY1A3	1.0
taurine	HMGB1	1.0
taurine	IGFBP3	1.0
taurine	FAS	1.0
taurine	LYN	1.0
taurine	POLB	1.0
taurine	POLD1	1.0
taurine	PPP2R5E	1.0
taurine	PRKAR2B	1.0
taurine	ADAP2	1.0
taurine	PAG1	1.0
taurine	PSEN2	1.0
taurine	PTPRK	1.0
taurine	RAB5A	1.0
taurine	RAD9A	1.0
taurine	RAD51C	1.0
taurine	RPS6KA2	1.0
taurine	BID	1.0
taurine	MS4A6A	1.0
taurine	SCG5	1.0
taurine	BMPR2	1.0
taurine	SRP54	1.0
taurine	STAT3	1.0
taurine	TACR1	1.0
taurine	TEK	1.0
taurine	TGFB1	1.0
taurine	TYK2	1.0
taurine	VCP	1.0
taurine	XRCC4	1.0
taurine	OR51E2	1.0
taurine	DGKZ	1.0
taurine	KRIT1	1.0
taurine	SMC3	1.0
taurine	COPS2	1.0
taurine	EI24	1.0
taurine	TP53I3	1.0
taurine	RAPGEF2	1.0
trimethylamine	FMO3	1.0
trimethylamine	TAAR5	1.0
tanshinone I	CALCOCO2	1.0
tanshinone I	CDKN1A	1.0
tanshinone I	WFDC2	1.0
tanshinone I	NES	1.0
tanshinone I	CLU	1.0
tanshinone I	COL6A1	1.0
tanshinone I	PARP4	1.0
tanshinone I	CST6	1.0
tanshinone I	CYP1A1	1.0
tanshinone I	CYP1A2	1.0
tanshinone I	CYP3A4	1.0
tanshinone I	DCK	1.0
tanshinone I	DUSP5	1.0
tanshinone I	AHR	1.0
tanshinone I	ERCC1	1.0
tanshinone I	ETS2	1.0
tanshinone I	F2RL1	1.0
tanshinone I	ACSL1	1.0
tanshinone I	ALDH1A3	1.0
tanshinone I	ALDH3A2	1.0
tanshinone I	FOS	1.0
tanshinone I	PRPF6	1.0
tanshinone I	GBA	1.0
tanshinone I	GFAP	1.0
tanshinone I	GRB7	1.0
tanshinone I	NR3C1	1.0
tanshinone I	GSTP1	1.0
tanshinone I	BIRC3	1.0
tanshinone I	BIRC5	1.0
tanshinone I	ID2	1.0
tanshinone I	APOC1	1.0
tanshinone I	IL8	1.0
tanshinone I	INPPL1	1.0
tanshinone I	ITGA6	1.0
tanshinone I	ISG20	1.0
tanshinone I	ITGAM	1.0
tanshinone I	ACADVL	1.0
tanshinone I	RHOC	1.0
tanshinone I	LRP1	1.0
tanshinone I	LRP5	1.0
tanshinone I	MAOB	1.0
tanshinone I	MAP3K1	1.0
tanshinone I	MIPEP	1.0
tanshinone I	MMP7	1.0
tanshinone I	ASNS	1.0
tanshinone I	ASS1	1.0
tanshinone I	MYBL2	1.0
tanshinone I	MYC	1.0
tanshinone I	MYL1	1.0
tanshinone I	CEACAM6	1.0
tanshinone I	NDUFB2	1.0
tanshinone I	NDUFV1	1.0
tanshinone I	NOS3	1.0
tanshinone I	ATP6V1E1	1.0
tanshinone I	ATP6V0B	1.0
tanshinone I	PLOD2	1.0
tanshinone I	APOM	1.0
tanshinone I	PSMB5	1.0
tanshinone I	PSMD2	1.0
tanshinone I	PTGS2	1.0
tanshinone I	PTPRK	1.0
tanshinone I	BAX	1.0
tanshinone I	BCKDHB	1.0
tanshinone I	BCL2	1.0
tanshinone I	SP2	1.0
tanshinone I	TESK1	1.0
tanshinone I	TFAP4	1.0
tanshinone I	TK1	1.0
tanshinone I	TP53	1.0
tanshinone I	LRP8	1.0
tanshinone I	FLAD1	1.0
tanshinone I	NAA10	1.0
tanshinone I	CASP3	1.0
tanshinone I	DUSP11	1.0
tanshinone I	ENC1	1.0
tanshinone I	DYRK4	1.0
tanshinone I	HDAC3	1.0
tanshinone I	NR1I2	1.0
tanshinone I	PCSK7	1.0
tanshinone I	CD33	1.0
tanshinone I	NR1I3	1.0
uracil	TP53	1.0
vanillin	TRIM16	1.0
vanillin	SLC35D2	1.0
vanillin	CLK2	1.0
vanillin	CTGF	1.0
vanillin	CYP1A1	1.0
vanillin	AKR1C2	1.0
vanillin	DNMT3B	1.0
vanillin	DUSP6	1.0
vanillin	FGFR2	1.0
vanillin	SLC7A11	1.0
vanillin	FZD2	1.0
vanillin	GCLC	1.0
vanillin	GCLM	1.0
vanillin	HMOX1	1.0
vanillin	HPRT1	1.0
vanillin	HSPA1B	1.0
vanillin	IL8	1.0
vanillin	INSIG1	1.0
vanillin	JUND	1.0
vanillin	MT2A	1.0
vanillin	DDIT4	1.0
vanillin	UGT1A10	1.0
vanillin	UGT1A8	1.0
vanillin	UGT1A7	1.0
vanillin	UGT1A3	1.0
vanillin	PPP1R10	1.0
vanillin	MAP2K2	1.0
vanillin	MARK4	1.0
vanillin	TGFB1I1	1.0
vanillin	TP53	1.0
vanillin	UGP2	1.0
vanillin	CA1	1.0
vanillin	CA2	1.0
γ-aminobutyric acid	CHRNA5	1.0
γ-aminobutyric acid	CHRNB1	1.0
γ-aminobutyric acid	ABAT	1.0
γ-aminobutyric acid	ESR1	1.0
γ-aminobutyric acid	GABBR1	1.0
γ-aminobutyric acid	GABRA1	1.0
γ-aminobutyric acid	GABRA2	1.0
γ-aminobutyric acid	GABRA4	1.0
γ-aminobutyric acid	GABRA5	1.0
γ-aminobutyric acid	GABRA6	1.0
γ-aminobutyric acid	GABRB1	1.0
γ-aminobutyric acid	GABRB2	1.0
γ-aminobutyric acid	GABRB3	1.0
γ-aminobutyric acid	GABRD	1.0
γ-aminobutyric acid	GABRE	1.0
γ-aminobutyric acid	GABRG2	1.0
γ-aminobutyric acid	GAD1	1.0
γ-aminobutyric acid	SLC6A1	1.0
γ-aminobutyric acid	SLC6A11	1.0
γ-aminobutyric acid	SLC6A13	1.0
γ-aminobutyric acid	GABBR2	1.0
soyasaponin I	REN	1.0
soyasaponin I	ST3GAL4	1.0
chuanxiongzine	CFTR	1.0
chuanxiongzine	CYP11B1	1.0
chuanxiongzine	HMOX1	1.0
chuanxiongzine	APOC3	1.0
chuanxiongzine	ATP2A2	1.0
chuanxiongzine	ASIC3	1.0
cryptotanshinone	CYP1A1	1.0
cryptotanshinone	CYP1A2	1.0
cryptotanshinone	CYP3A4	1.0
cryptotanshinone	AHR	1.0
cryptotanshinone	ACHE	1.0
cryptotanshinone	BCHE	1.0
cryptotanshinone	NR1I2	1.0
perillaldehyde	CYP2B6	1.0
perillaldehyde	MAFF	1.0
perillaldehyde	IL8	1.0
perillaldehyde	RHOA	1.0
perillaldehyde	RHOB	1.0
perillaldehyde	NFE2L2	1.0
perillaldehyde	RAP1A	1.0
perillaldehyde	TXN	1.0
perillaldehyde	KEAP1	1.0
β-boswellic acid	TOP1	1.0
β-boswellic acid	TOP2A	1.0
3-caffeoylquinic acid	CYGB	1.0
3-caffeoylquinic acid	COL1A1	1.0
3-caffeoylquinic acid	DSG3	1.0
3-caffeoylquinic acid	EGF	1.0
3-caffeoylquinic acid	FBN1	1.0
3-caffeoylquinic acid	FBN2	1.0
3-caffeoylquinic acid	FGF1	1.0
3-caffeoylquinic acid	GRN	1.0
3-caffeoylquinic acid	HAS1	1.0
3-caffeoylquinic acid	HSPB1	1.0
3-caffeoylquinic acid	IL1A	1.0
3-caffeoylquinic acid	AQP1	1.0
3-caffeoylquinic acid	AQP3	1.0
3-caffeoylquinic acid	AR	1.0
3-caffeoylquinic acid	KRT5	1.0
3-caffeoylquinic acid	MC1R	1.0
3-caffeoylquinic acid	MT-COI	1.0
3-caffeoylquinic acid	ACLY	1.0
3-caffeoylquinic acid	NOS3	1.0
3-caffeoylquinic acid	PGR	1.0
3-caffeoylquinic acid	UGT1A10	1.0
3-caffeoylquinic acid	UGT1A8	1.0
3-caffeoylquinic acid	UGT1A7	1.0
3-caffeoylquinic acid	UGT1A3	1.0
3-caffeoylquinic acid	PPARG	1.0
3-caffeoylquinic acid	RAD23A	1.0
3-caffeoylquinic acid	RARA	1.0
3-caffeoylquinic acid	RXRA	1.0
3-caffeoylquinic acid	SOD3	1.0
3-caffeoylquinic acid	SRD5A2	1.0
3-caffeoylquinic acid	TPT1	1.0
3-caffeoylquinic acid	TXN	1.0
3-caffeoylquinic acid	TYR	1.0
3-caffeoylquinic acid	TYRP1	1.0
3-caffeoylquinic acid	PLOD3	1.0
3-caffeoylquinic acid	CD44	1.0
3-caffeoylquinic acid	CDH1	1.0
D-mannose	DDIT3	1.0
D-mannose	HSPA5	1.0
D-mannose	INS	1.0
D-mannose	PIGV	1.0
D-mannose	MAP1LC3B	1.0
adenine	IL8	1.0
limonene	CYP1A1	1.0
limonene	HMOX1	1.0
limonene	HRAS	1.0
limonene	NPY	1.0
limonene	BCL2	1.0
limonene	TP53	1.0
azelaic acid	SERPINE1	1.0
azelaic acid	PLAT	1.0
azelaic acid	PLAU	1.0
azelaic acid	PPARG	1.0
benzyl benzoate	ESR1	1.0
benzyl benzoate	ESR2	1.0
benzyl benzoate	TFF1	1.0
benzoic acid	SRXN1	1.0
benzoic acid	AKR1C1	1.0
benzoic acid	NQO1	1.0
benzoic acid	FECH	1.0
benzoic acid	PTGR1	1.0
benzoic acid	AKR1B1	1.0
benzoic acid	FTL	1.0
benzoic acid	G6PD	1.0
benzoic acid	GCLC	1.0
benzoic acid	GCLM	1.0
benzoic acid	GSR	1.0
benzoic acid	GSTA1	1.0
benzoic acid	HMOX1	1.0
benzoic acid	MAFG	1.0
benzoic acid	ME1	1.0
benzoic acid	MT1A	1.0
benzoic acid	MT2A	1.0
benzoic acid	NOS3	1.0
benzoic acid	PGD	1.0
benzoic acid	AKR1B10	1.0
benzoic acid	SLC16A1	1.0
benzoic acid	TXN	1.0
benzoic acid	TXNRD1	1.0
benzoic acid	AKR1C3	1.0
betaine	F8	1.0
betaine	F9	1.0
betaine	BHMT	1.0
betaine	SLC22A5	1.0
lupeol	CTNNB1	1.0
lupeol	PTEN	1.0
p-cresol	CYP1A2	1.0
p-cresol	CYP2D6	1.0
p-cresol	CYP2E1	1.0
p-cresol	ALB	1.0
p-cresol	ICAM1	1.0
p-cresol	IL1B	1.0
p-cresol	F11R	1.0
p-cresol	CX3CL1	1.0
p-cresol	TNF	1.0
p-cresol	VCAM1	1.0
pyrocatechol	COMT	1.0
pyrocatechol	CYP2E1	1.0
pyrocatechol	NQO1	1.0
pyrocatechol	ALAS2	1.0
pyrocatechol	GATA1	1.0
pyrocatechol	HBB	1.0
pyrocatechol	HMBS	1.0
pyrocatechol	IL8	1.0
pyrocatechol	IL10	1.0
pyrocatechol	MYC	1.0
pyrocatechol	CCL2	1.0
pyrocatechol	CCL3	1.0
pyrocatechol	CCL4	1.0
pyrocatechol	CCL5	1.0
pyrocatechol	CCL11	1.0
pyrocatechol	SULT1A2	1.0
pyrocatechol	SULT1A1	1.0
pyrocatechol	SULT1A3	1.0
pyrocatechol	SULT1C2	1.0
pyrocatechol	TFRC	1.0
pyrocatechol	CASP3	1.0
pyrocatechol	CASP7	1.0
verbenone	CYP2A6	1.0
verbenone	CYP2B6	1.0
choline	KIF20A	1.0
choline	RGS19	1.0
choline	PEMT	1.0
choline	PPARGC1A	1.0
choline	CHEK1	1.0
choline	PDAP1	1.0
choline	CHRNA4	1.0
choline	CHRNA7	1.0
choline	CHRNB2	1.0
choline	MAL2	1.0
choline	CSF3	1.0
choline	CST3	1.0
choline	CTSL	1.0
choline	CX3CR1	1.0
choline	DOCK2	1.0
choline	PRAME	1.0
choline	GBE1	1.0
choline	GZMK	1.0
choline	FOXA1	1.0
choline	HSPA5	1.0
choline	IL2RB	1.0
choline	MGP	1.0
choline	ACHE	1.0
choline	MMP2	1.0
choline	MTHFD1	1.0
choline	NFKBIA	1.0
choline	KLRF1	1.0
choline	PLAUR	1.0
choline	MARCH1	1.0
choline	CDCA8	1.0
choline	CHDH	1.0
choline	RNPEPL1	1.0
choline	PTPRCAP	1.0
choline	BCHE	1.0
choline	CCL2	1.0
choline	SFRP1	1.0
choline	ARHGAP9	1.0
choline	SLC22A5	1.0
choline	SMARCA1	1.0
choline	BUB1B	1.0
choline	TERT	1.0
choline	TNFAIP3	1.0
choline	COLEC12	1.0
choline	UCK1	1.0
choline	ALDH1A2	1.0
choline	SLC7A7	1.0
choline	MYOM2	1.0
choline	CD163	1.0
choline	CD36	1.0
choline	KIF23	1.0
nonaldehyde	AKR1B1	1.0
coumarin	PARP1	1.0
coumarin	CYP2A	1.0
coumarin	CYP2A6	1.0
coumarin	CYP2A13	1.0
coumarin	CYP2C9	1.0
coumarin	F9	1.0
coumarin	HSD17B1	1.0
coumarin	MGP	1.0
coumarin	BAX	1.0
coumarin	BCL2	1.0
coumarin	VKORC1	1.0
eugenol	ARL4C	1.0
eugenol	NAMPT	1.0
eugenol	CALCRL	1.0
eugenol	TXNRD2	1.0
eugenol	PAICS	1.0
eugenol	PRDX3	1.0
eugenol	SLC16A10	1.0
eugenol	CCR5	1.0
eugenol	CCR7	1.0
eugenol	EMB	1.0
eugenol	CREB1	1.0
eugenol	CREM	1.0
eugenol	SRXN1	1.0
eugenol	CTSL	1.0
eugenol	CYP1A1	1.0
eugenol	CYP1A2	1.0
eugenol	CYP1B1	1.0
eugenol	CYP2C9	1.0
eugenol	CYP2D6	1.0
eugenol	CYP2E1	1.0
eugenol	CYP27A1	1.0
eugenol	TRPV3	1.0
eugenol	AKR1C1	1.0
eugenol	NQO1	1.0
eugenol	DKC1	1.0
eugenol	E2F1	1.0
eugenol	E2F2	1.0
eugenol	E2F3	1.0
eugenol	E2F4	1.0
eugenol	E2F5	1.0
eugenol	E2F6	1.0
eugenol	EGR2	1.0
eugenol	AHR	1.0
eugenol	ESR1	1.0
eugenol	ESR2	1.0
eugenol	F13A1	1.0
eugenol	HNRNPA3	1.0
eugenol	FCGR2B	1.0
eugenol	FECH	1.0
eugenol	PTGR1	1.0
eugenol	AKR1B1	1.0
eugenol	ABCA6	1.0
eugenol	FOSL2	1.0
eugenol	MAFF	1.0
eugenol	ALPL	1.0
eugenol	FTL	1.0
eugenol	G6PD	1.0
eugenol	TXN2	1.0
eugenol	IPCEF1	1.0
eugenol	FBXO9	1.0
eugenol	GCLC	1.0
eugenol	GCLM	1.0
eugenol	GPX3	1.0
eugenol	MCTS1	1.0
eugenol	CXCL1	1.0
eugenol	GSK3B	1.0
eugenol	GSR	1.0
eugenol	GSTA1	1.0
eugenol	GSTM1	1.0
eugenol	GSTP1	1.0
eugenol	GYPB	1.0
eugenol	HIF1A	1.0
eugenol	HLA-B	1.0
eugenol	HMOX1	1.0
eugenol	IBSP	1.0
eugenol	IDI1	1.0
eugenol	IL1B	1.0
eugenol	IL7R	1.0
eugenol	IL8	1.0
eugenol	ITGA6	1.0
eugenol	AR	1.0
eugenol	ITGB1	1.0
eugenol	KCNA5	1.0
eugenol	KCNJ2	1.0
eugenol	MXD1	1.0
eugenol	MAFG	1.0
eugenol	ME1	1.0
eugenol	MGST1	1.0
eugenol	MT1X	1.0
eugenol	MYB	1.0
eugenol	NFE2L2	1.0
eugenol	NFKB1	1.0
eugenol	NUP88	1.0
eugenol	RRM2B	1.0
eugenol	MRPL35	1.0
eugenol	PDE4B	1.0
eugenol	PGD	1.0
eugenol	PLAT	1.0
eugenol	PMAIP1	1.0
eugenol	HEATR5B	1.0
eugenol	UGT1A10	1.0
eugenol	UGT1A8	1.0
eugenol	UGT1A7	1.0
eugenol	UGT1A6	1.0
eugenol	UGT1A9	1.0
eugenol	UGT1A1	1.0
eugenol	PPARG	1.0
eugenol	ARHGAP17	1.0
eugenol	SEPT11	1.0
eugenol	B2M	1.0
eugenol	AKR1B10	1.0
eugenol	C12orf4	1.0
eugenol	PTGER3	1.0
eugenol	PTGS2	1.0
eugenol	MS4A7	1.0
eugenol	BCL2	1.0
eugenol	RELA	1.0
eugenol	RGS1	1.0
eugenol	RPL27A	1.0
eugenol	SAT1	1.0
eugenol	CCL2	1.0
eugenol	CCL3	1.0
eugenol	CCL3L1	1.0
eugenol	CCL4	1.0
eugenol	CCL13	1.0
eugenol	CCL19	1.0
eugenol	SDC2	1.0
eugenol	GLYCAM1	1.0
eugenol	SLAMF1	1.0
eugenol	SLC2A3	1.0
eugenol	BMP6	1.0
eugenol	SOD1	1.0
eugenol	SOD2	1.0
eugenol	SOD3	1.0
eugenol	STAT1	1.0
eugenol	STAT4	1.0
eugenol	STAT5B	1.0
eugenol	BUB1	1.0
eugenol	TLR4	1.0
eugenol	TNF	1.0
eugenol	TNFAIP3	1.0
eugenol	TNFAIP6	1.0
eugenol	TP53	1.0
eugenol	CCR2	1.0
eugenol	TXNRD1	1.0
eugenol	UGDH	1.0
eugenol	UGT2B15	1.0
eugenol	UGT2B17	1.0
eugenol	VDR	1.0
eugenol	ZBTB17	1.0
eugenol	IL1R2	1.0
eugenol	CXCR4	1.0
eugenol	MAFK	1.0
eugenol	PICALM	1.0
eugenol	CAT	1.0
eugenol	TP63	1.0
eugenol	AKR1C3	1.0
eugenol	CD86	1.0
eugenol	CD36	1.0
eugenol	KIF23	1.0
eugenol	BCLAF1	1.0
eugenol	DLGAP5	1.0
salicylic acid	SLC22A7	1.0
salicylic acid	SLC22A9	1.0
salicylic acid	AKR1C1	1.0
salicylic acid	AKR1C2	1.0
salicylic acid	MAFF	1.0
salicylic acid	IL4	1.0
salicylic acid	MT1A	1.0
salicylic acid	UGT1A10	1.0
salicylic acid	UGT1A8	1.0
salicylic acid	UGT1A7	1.0
salicylic acid	UGT1A3	1.0
salicylic acid	SLC22A11	1.0
salicylic acid	TXN	1.0
salicylic acid	AKR1C3	1.0
salicylic acid	SLC22A6	1.0
m-cresol	SCN4A	1.0
guanidine	ALB	1.0
guanidine	SLC22A16	1.0
gallic acid	CDKN1A	1.0
gallic acid	CDKN1B	1.0
gallic acid	CHUK	1.0
gallic acid	AKT1	1.0
gallic acid	ABL1	1.0
gallic acid	GABPA	1.0
gallic acid	GRB2	1.0
gallic acid	XIAP	1.0
gallic acid	APOB	1.0
gallic acid	IKBKB	1.0
gallic acid	FASLG	1.0
gallic acid	IL6	1.0
gallic acid	IL8	1.0
gallic acid	RHOA	1.0
gallic acid	RHOB	1.0
gallic acid	LDLR	1.0
gallic acid	MGMT	1.0
gallic acid	MMP2	1.0
gallic acid	MMP7	1.0
gallic acid	MMP9	1.0
gallic acid	ATM	1.0
gallic acid	NFKBIB	1.0
gallic acid	ABCB1	1.0
gallic acid	CYCS	1.0
gallic acid	ATR	1.0
gallic acid	PRKCA	1.0
gallic acid	PRKDC	1.0
gallic acid	MAPK1	1.0
gallic acid	MAPK3	1.0
gallic acid	MAPK8	1.0
gallic acid	MAPK9	1.0
gallic acid	MAP2K1	1.0
gallic acid	PTGS2	1.0
gallic acid	BAX	1.0
gallic acid	RAC1	1.0
gallic acid	BCL2	1.0
gallic acid	RELA	1.0
gallic acid	BCR	1.0
gallic acid	RPS6KA1	1.0
gallic acid	SNCA	1.0
gallic acid	SULT1A1	1.0
gallic acid	TNF	1.0
gallic acid	TP53	1.0
gallic acid	TRPC5	1.0
gallic acid	VEGFA	1.0
gallic acid	CXCR4	1.0
gallic acid	CASP3	1.0
gallic acid	CASP8	1.0
gallic acid	CCNE1	1.0
gallic acid	RPS6KA5	1.0
gallic acid	CDC42	1.0
paeoniflorin	HIF1A	1.0
paeoniflorin	BNIP3	1.0
paeoniflorin	TP53	1.0
methyl-β-D-glucopyranoside	SLC5A1	1.0
ferulic acid	CDKN1A	1.0
ferulic acid	CYP1A1	1.0
ferulic acid	CYP1A2	1.0
ferulic acid	BACE1	1.0
ferulic acid	UGT1A10	1.0
ferulic acid	UGT1A8	1.0
ferulic acid	UGT1A7	1.0
ferulic acid	UGT1A3	1.0
ferulic acid	MAPK1	1.0
ferulic acid	MAPK3	1.0
ferulic acid	PTGS1	1.0
ferulic acid	PTGS2	1.0
ferulic acid	RB1	1.0
ferulic acid	CCND1	1.0
ferulic acid	SCD	1.0
ferulic acid	TYR	1.0
guaiacol	ALB	1.0
guaiacol	CA1	1.0
guaiacol	CA2	1.0
safrole	CYP1A2	1.0
safrole	CYP2A6	1.0
safrole	CYP2D6	1.0
safrole	CYP2E1	1.0
safrole	CYP3A4	1.0
safrole	APAF1	1.0
safrole	CYCS	1.0
safrole	BAX	1.0
safrole	BCL2	1.0
safrole	BID	1.0
safrole	CASP3	1.0
safrole	CASP8	1.0
safrole	CASP9	1.0
sebacic acid	ADH5	1.0
formononetin	CYP1A1	1.0
formononetin	CYP1B1	1.0
formononetin	EPO	1.0
formononetin	ESR1	1.0
formononetin	ESR2	1.0
formononetin	HIF1A	1.0
formononetin	ABCC1	1.0
formononetin	ABCB1	1.0
formononetin	UGT1A10	1.0
formononetin	UGT1A8	1.0
formononetin	UGT1A7	1.0
formononetin	UGT1A9	1.0
formononetin	UGT1A1	1.0
linoleic acid	NCOA2	1.0
linoleic acid	CGB	1.0
linoleic acid	PPARGC1A	1.0
linoleic acid	CREBBP	1.0
linoleic acid	CYP1A1	1.0
linoleic acid	CYP1A2	1.0
linoleic acid	CYP2C19	1.0
linoleic acid	CYP2C9	1.0
linoleic acid	CYP2E1	1.0
linoleic acid	CYP3A4	1.0
linoleic acid	ABCA1	1.0
linoleic acid	EDN1	1.0
linoleic acid	AHR	1.0
linoleic acid	FABP1	1.0
linoleic acid	FABP3	1.0
linoleic acid	APOA1	1.0
linoleic acid	IFNG	1.0
linoleic acid	IL1B	1.0
linoleic acid	IL2	1.0
linoleic acid	IL4	1.0
linoleic acid	IL5	1.0
linoleic acid	IL6	1.0
linoleic acid	IL10	1.0
linoleic acid	ASCL2	1.0
linoleic acid	NCF2	1.0
linoleic acid	NOS3	1.0
linoleic acid	PLD2	1.0
linoleic acid	PON1	1.0
linoleic acid	PPARA	1.0
linoleic acid	PPARD	1.0
linoleic acid	PPARG	1.0
linoleic acid	PTGS2	1.0
linoleic acid	RXRA	1.0
linoleic acid	SCD	1.0
linoleic acid	CCL2	1.0
linoleic acid	NCF1	1.0
linoleic acid	TNF	1.0
linoleic acid	CAT	1.0
linoleic acid	NCOA1	1.0
linoleic acid	FADS2	1.0
linoleic acid	ABCG1	1.0
scopoletin	UGT1A10	1.0
scopoletin	UGT1A8	1.0
scopoletin	UGT1A7	1.0
scopoletin	UGT1A6	1.0
scopoletin	UGT1A9	1.0
scopoletin	UGT1A1	1.0
scopoletin	UGT1A3	1.0
scopoletin	UGT2B15	1.0
scopoletin	XPC	1.0
stigmasterol	SLCO1B1	1.0
isoquercitrin	CYP1A1	1.0
isoquercitrin	CYP1B1	1.0
isoquercitrin	CYP51A1	1.0
isoquercitrin	DHCR7	1.0
isoquercitrin	FDFT1	1.0
isoquercitrin	FDPS	1.0
isoquercitrin	HMGCR	1.0
isoquercitrin	HMGCS1	1.0
isoquercitrin	INSIG1	1.0
isoquercitrin	ACAT2	1.0
isoquercitrin	LDLR	1.0
isoquercitrin	MMP2	1.0
isoquercitrin	MMP9	1.0
isoquercitrin	SC5D	1.0
isoquercitrin	SQLE	1.0
isoquercitrin	SREBF2	1.0
isoquercitrin	TIMP1	1.0
2',4',3,4-tetrahydroxychalcone	DIO2	1.0
2',4',3,4-tetrahydroxychalcone	AKT1	1.0
2',4',3,4-tetrahydroxychalcone	SIRT1	1.0
2',4',3,4-tetrahydroxychalcone	MMP9	1.0
2',4',3,4-tetrahydroxychalcone	NFKB1	1.0
2',4',3,4-tetrahydroxychalcone	RELA	1.0
2',4',3,4-tetrahydroxychalcone	TNF	1.0
2',4',3,4-tetrahydroxychalcone	VEGFA	1.0
morin	IFNG	1.0
morin	APP	1.0
morin	ABCC1	1.0
morin	UGT1A10	1.0
morin	UGT1A8	1.0
morin	UGT1A7	1.0
morin	UGT1A9	1.0
morin	UGT1A1	1.0
morin	SLC16A1	1.0
afrormosin	ABCC1	1.0
daidzein	ABCC5	1.0
daidzein	CDK2	1.0
daidzein	CDK4	1.0
daidzein	ABCC4	1.0
daidzein	CDKN1A	1.0
daidzein	NCOA2	1.0
daidzein	PNRC1	1.0
daidzein	CHAT	1.0
daidzein	PRSS23	1.0
daidzein	BAZ1A	1.0
daidzein	CKB	1.0
daidzein	ADD2	1.0
daidzein	COMT	1.0
daidzein	CPT1A	1.0
daidzein	CRP	1.0
daidzein	PARP1	1.0
daidzein	CYP1A1	1.0
daidzein	CYP1B1	1.0
daidzein	CYP2C9	1.0
daidzein	CYP2D6	1.0
daidzein	CYP3A4	1.0
daidzein	CYP19A1	1.0
daidzein	CYP21A2	1.0
daidzein	NQO1	1.0
daidzein	DOCK3	1.0
daidzein	DUSP4	1.0
daidzein	ABCA1	1.0
daidzein	EGFR	1.0
daidzein	AHR	1.0
daidzein	ENO3	1.0
daidzein	EPHA1	1.0
daidzein	ESR1	1.0
daidzein	ESR2	1.0
daidzein	ESRRA	1.0
daidzein	ESRRB	1.0
daidzein	ESRRG	1.0
daidzein	FOS	1.0
daidzein	ATP6V0A2	1.0
daidzein	ALPL	1.0
daidzein	ALPPL2	1.0
daidzein	IRF2BP1	1.0
daidzein	KCNG2	1.0
daidzein	LAMP3	1.0
daidzein	STK39	1.0
daidzein	HSD3B2	1.0
daidzein	IGF1R	1.0
daidzein	IGFBP4	1.0
daidzein	KLK3	1.0
daidzein	IL1B	1.0
daidzein	IL6	1.0
daidzein	IL8	1.0
daidzein	AR	1.0
daidzein	JUN	1.0
daidzein	ARHGDIA	1.0
daidzein	ME1	1.0
daidzein	ABCC1	1.0
daidzein	MT2A	1.0
daidzein	MYC	1.0
daidzein	NKX3-1	1.0
daidzein	NOS3	1.0
daidzein	PCNA	1.0
daidzein	PDZK1	1.0
daidzein	PGR	1.0
daidzein	PNN	1.0
daidzein	UGT1A10	1.0
daidzein	UGT1A8	1.0
daidzein	UGT1A7	1.0
daidzein	POU4F2	1.0
daidzein	UGT1A9	1.0
daidzein	UGT1A1	1.0
daidzein	PRKCD	1.0
daidzein	MAPK1	1.0
daidzein	MAPK3	1.0
daidzein	FMN2	1.0
daidzein	OLFML3	1.0
daidzein	PTGS2	1.0
daidzein	PTK2	1.0
daidzein	RBBP8	1.0
daidzein	CCND1	1.0
daidzein	BCL2	1.0
daidzein	BCL2L1	1.0
daidzein	RPS6KA3	1.0
daidzein	BGLAP	1.0
daidzein	CXCL12	1.0
daidzein	PDLIM2	1.0
daidzein	SLC2A1	1.0
daidzein	SLC12A2	1.0
daidzein	BRCA1	1.0
daidzein	STC1	1.0
daidzein	SULT1A1	1.0
daidzein	SULT1A3	1.0
daidzein	TACR3	1.0
daidzein	TFF1	1.0
daidzein	TGFB1I1	1.0
daidzein	TNFAIP6	1.0
daidzein	TP53	1.0
daidzein	TPD52L1	1.0
daidzein	UCHL1	1.0
daidzein	UGT2B17	1.0
daidzein	VCAM1	1.0
daidzein	IFRD2	1.0
daidzein	SLC7A5	1.0
daidzein	SGPP1	1.0
daidzein	NRIP1	1.0
daidzein	CASP3	1.0
daidzein	ESPN	1.0
daidzein	NR1I2	1.0
daidzein	CCNA2	1.0
daidzein	EBAG9	1.0
daidzein	COX7A2L	1.0
daidzein	TP53I11	1.0
daidzein	GREB1	1.0
cudranin	SIRT1	1.0
cudranin	JUN	1.0
cudranin	MAPK8	1.0
cudranin	MAPK9	1.0
cudranin	CASP3	1.0
rosmarinic acid	DNMT1	1.0
rosmarinic acid	PARG	1.0
13-hydroxy-9,11-octadecadienoic acid	ALOX15	1.0
13-hydroxy-9,11-octadecadienoic acid	CAT	1.0
brefeldin A	CFTR	1.0
brefeldin A	CSF2	1.0
brefeldin A	CYP1B1	1.0
brefeldin A	DDIT3	1.0
brefeldin A	HSPA5	1.0
brefeldin A	IL6	1.0
brefeldin A	NFE2L1	1.0
brefeldin A	NFE2L2	1.0
brefeldin A	ATP7A	1.0
brefeldin A	ATP7B	1.0
brefeldin A	VEGFA	1.0
brefeldin A	CASP2	1.0
brefeldin A	CASP3	1.0
brefeldin A	TNFSF10	1.0
brefeldin A	TNFRSF10B	1.0
brefeldin A	TNFRSF10A	1.0
licochalcone A	IL1B	1.0
phosphatidylinositols	CFTR	1.0
phosphatidylinositols	F2	1.0
phosphatidylinositols	HRH1	1.0
phosphatidylinositols	APOA1	1.0
phosphatidylinositols	MAPK1	1.0
phosphatidylinositols	MAPK3	1.0
heparin	CDKN1B	1.0
heparin	HPSE	1.0
heparin	CR1	1.0
heparin	CRP	1.0
heparin	E2F1	1.0
heparin	EDN1	1.0
heparin	EGF	1.0
heparin	EGFR	1.0
heparin	F2	1.0
heparin	F2R	1.0
heparin	FCGR2A	1.0
heparin	FGA	1.0
heparin	FGF1	1.0
heparin	FGF2	1.0
heparin	FGF4	1.0
heparin	FGF5	1.0
heparin	FGF10	1.0
heparin	FGFR1	1.0
heparin	FGFR2	1.0
heparin	FGFR4	1.0
heparin	FOS	1.0
heparin	GNS	1.0
heparin	HGF	1.0
heparin	APCS	1.0
heparin	HRG	1.0
heparin	FAS	1.0
heparin	IL6	1.0
heparin	IL8	1.0
heparin	ITGAM	1.0
heparin	ITGAX	1.0
heparin	JUN	1.0
heparin	KRT18	1.0
heparin	MAPT	1.0
heparin	MET	1.0
heparin	MMP1	1.0
heparin	MMP2	1.0
heparin	MMP9	1.0
heparin	ABCC1	1.0
heparin	MYC	1.0
heparin	SERPINC1	1.0
heparin	PDGFRA	1.0
heparin	PF4	1.0
heparin	PPBP	1.0
heparin	MAPK1	1.0
heparin	MAPK3	1.0
heparin	PROC	1.0
heparin	BAX	1.0
heparin	RB1	1.0
heparin	BCL2	1.0
heparin	RELA	1.0
heparin	CXCL12	1.0
heparin	SELL	1.0
heparin	SELP	1.0
heparin	TNF	1.0
heparin	TP53	1.0
heparin	C3	1.0
heparin	C5	1.0
heparin	VEGFA	1.0
heparin	CXCR4	1.0
heparin	CASP3	1.0
heparin	CAT	1.0
heparin	CD40LG	1.0
heparin	FGF19	1.0
phosphatidic acid	FGR	1.0
phosphatidic acid	MTOR	1.0
phosphatidic acid	STS	1.0
phosphatidic acid	PLD1	1.0
phosphatidic acid	PRKCZ	1.0
phosphatidic acid	PTGS2	1.0
phosphatidic acid	RPS6KB1	1.0
phosphatidic acid	RPS6KB2	1.0
phosphatidic acid	BGLAP	1.0
phosphatidic acid	TNF	1.0
fructose	PPARGC1A	1.0
fructose	SLC2A7	1.0
fructose	HNF4A	1.0
fructose	ACACB	1.0
fructose	APOA4	1.0
fructose	ICAM1	1.0
fructose	INS	1.0
fructose	KHK	1.0
fructose	MYC	1.0
fructose	NOS3	1.0
fructose	PAIP2	1.0
fructose	SLC2A9	1.0
fructose	SCD	1.0
fructose	CCL2	1.0
fructose	SHBG	1.0
fructose	SLC2A2	1.0
fructose	SLC2A4	1.0
fructose	SLC2A5	1.0
fructose	SLC2A11	1.0
fructose	SOD1	1.0
fructose	NR2F1	1.0
fructose	XDH	1.0
sucrose	INS	1.0
sucrose	SLC39A4	1.0
sucrose	TAS1R2	1.0
sucrose	TAS1R3	1.0
cholesterol	NR1H3	1.0
cholesterol	CEBPA	1.0
cholesterol	CES1	1.0
cholesterol	CYP46A1	1.0
cholesterol	CYP3A4	1.0
cholesterol	CYP7A1	1.0
cholesterol	CYP11A1	1.0
cholesterol	CYP27A1	1.0
cholesterol	DHCR7	1.0
cholesterol	DHCR24	1.0
cholesterol	AGER	1.0
cholesterol	ABCA1	1.0
cholesterol	AKT1	1.0
cholesterol	FDFT1	1.0
cholesterol	FGF7	1.0
cholesterol	FGFR4	1.0
cholesterol	TMEM97	1.0
cholesterol	GNAI3	1.0
cholesterol	GNAS	1.0
cholesterol	HMGCR	1.0
cholesterol	APOA1	1.0
cholesterol	HCAR2	1.0
cholesterol	FAS	1.0
cholesterol	IRS1	1.0
cholesterol	LCAT	1.0
cholesterol	LDLR	1.0
cholesterol	MSR1	1.0
cholesterol	NPC1	1.0
cholesterol	PLD2	1.0
cholesterol	PON1	1.0
cholesterol	PPARA	1.0
cholesterol	PPARG	1.0
cholesterol	RAC1	1.0
cholesterol	RXRA	1.0
cholesterol	SCD	1.0
cholesterol	ABCG5	1.0
cholesterol	ABCG8	1.0
cholesterol	SREBF2	1.0
cholesterol	STAR	1.0
cholesterol	NR1H2	1.0
cholesterol	VDR	1.0
cholesterol	CAV1	1.0
cholesterol	CAV3	1.0
cholesterol	ABCG1	1.0
cholesterol	NR1I3	1.0
galactose	DDIT3	1.0
galactose	GALK1	1.0
galactose	HSPA5	1.0
galactose	MT-ND4	1.0
galactose	BAX	1.0
galactose	BCL2	1.0
galactose	SLC2A2	1.0
galactose	SLC2A3	1.0
galactose	SLC5A1	1.0
galactose	TP53	1.0
galactose	CASP3	1.0
3-butylidenephthalide	CDK2	1.0
3-butylidenephthalide	CDK4	1.0
3-butylidenephthalide	CDK6	1.0
3-butylidenephthalide	CDKN1A	1.0
3-butylidenephthalide	CDKN2A	1.0
3-butylidenephthalide	FAS	1.0
3-butylidenephthalide	MKI67	1.0
3-butylidenephthalide	BAX	1.0
3-butylidenephthalide	RB1	1.0
3-butylidenephthalide	CCND1	1.0
3-butylidenephthalide	TP53	1.0
3-butylidenephthalide	CASP3	1.0
3-butylidenephthalide	CASP8	1.0
3-butylidenephthalide	CASP9	1.0
3-butylidenephthalide	CCNE1	1.0
3-butylidenephthalide	AIFM1	1.0
maltose	SLC2A2	1.0
maltose	SLC2A3	1.0
cinnamaldehyde	NBPF10	1.0
cinnamaldehyde	LHFP	1.0
cinnamaldehyde	CDKN1A	1.0
cinnamaldehyde	HTATIP2	1.0
cinnamaldehyde	TRIM16	1.0
cinnamaldehyde	CES1	1.0
cinnamaldehyde	IFI44L	1.0
cinnamaldehyde	SLC35D2	1.0
cinnamaldehyde	PRDM5	1.0
cinnamaldehyde	SLC2A13	1.0
cinnamaldehyde	SLC26A7	1.0
cinnamaldehyde	CLK2	1.0
cinnamaldehyde	COL7A1	1.0
cinnamaldehyde	ADK	1.0
cinnamaldehyde	ADM	1.0
cinnamaldehyde	CREB1	1.0
cinnamaldehyde	CREM	1.0
cinnamaldehyde	CRKL	1.0
cinnamaldehyde	SRXN1	1.0
cinnamaldehyde	PARP1	1.0
cinnamaldehyde	MAPK14	1.0
cinnamaldehyde	ABHD12B	1.0
cinnamaldehyde	RTN4RL1	1.0
cinnamaldehyde	CTGF	1.0
cinnamaldehyde	CYP7A1	1.0
cinnamaldehyde	AKR1C1	1.0
cinnamaldehyde	AKR1C2	1.0
cinnamaldehyde	DDIT3	1.0
cinnamaldehyde	NQO1	1.0
cinnamaldehyde	DNMT3B	1.0
cinnamaldehyde	DUSP6	1.0
cinnamaldehyde	EGR1	1.0
cinnamaldehyde	EPAS1	1.0
cinnamaldehyde	DMTN	1.0
cinnamaldehyde	AKT1	1.0
cinnamaldehyde	F2RL1	1.0
cinnamaldehyde	FCGR2B	1.0
cinnamaldehyde	FGFR2	1.0
cinnamaldehyde	ITGA11	1.0
cinnamaldehyde	NINL	1.0
cinnamaldehyde	ATP11A	1.0
cinnamaldehyde	FMO5	1.0
cinnamaldehyde	FOS	1.0
cinnamaldehyde	SLC7A11	1.0
cinnamaldehyde	FTH1	1.0
cinnamaldehyde	FZD2	1.0
cinnamaldehyde	G6PD	1.0
cinnamaldehyde	STAU2	1.0
cinnamaldehyde	TNFRSF21	1.0
cinnamaldehyde	GCLC	1.0
cinnamaldehyde	GCLM	1.0
cinnamaldehyde	HTRA2	1.0
cinnamaldehyde	GLRX	1.0
cinnamaldehyde	GPR21	1.0
cinnamaldehyde	GPX2	1.0
cinnamaldehyde	SNX24	1.0
cinnamaldehyde	CD274	1.0
cinnamaldehyde	GSR	1.0
cinnamaldehyde	GSTP1	1.0
cinnamaldehyde	LRP12	1.0
cinnamaldehyde	LMCD1	1.0
cinnamaldehyde	HFE	1.0
cinnamaldehyde	HMOX1	1.0
cinnamaldehyde	HPRT1	1.0
cinnamaldehyde	BIRC2	1.0
cinnamaldehyde	BIRC3	1.0
cinnamaldehyde	HSPA1B	1.0
cinnamaldehyde	XIAP	1.0
cinnamaldehyde	ICAM1	1.0
cinnamaldehyde	ZDHHC21	1.0
cinnamaldehyde	IFI27	1.0
cinnamaldehyde	IL1B	1.0
cinnamaldehyde	IL7R	1.0
cinnamaldehyde	IL8	1.0
cinnamaldehyde	INSIG1	1.0
cinnamaldehyde	JUN	1.0
cinnamaldehyde	JUND	1.0
cinnamaldehyde	LTA	1.0
cinnamaldehyde	SMAD2	1.0
cinnamaldehyde	MCL1	1.0
cinnamaldehyde	MDM2	1.0
cinnamaldehyde	ZNF506	1.0
cinnamaldehyde	MX1	1.0
cinnamaldehyde	MYC	1.0
cinnamaldehyde	NFE2L2	1.0
cinnamaldehyde	NFKB1	1.0
cinnamaldehyde	CNOT2	1.0
cinnamaldehyde	NOTCH3	1.0
cinnamaldehyde	SERPINE1	1.0
cinnamaldehyde	ZNF639	1.0
cinnamaldehyde	CRIM1	1.0
cinnamaldehyde	PDE3B	1.0
cinnamaldehyde	SUFU	1.0
cinnamaldehyde	PMAIP1	1.0
cinnamaldehyde	CYCS	1.0
cinnamaldehyde	POR	1.0
cinnamaldehyde	DDIT4	1.0
cinnamaldehyde	PPP1R10	1.0
cinnamaldehyde	THNSL2	1.0
cinnamaldehyde	EAF2	1.0
cinnamaldehyde	MAPK1	1.0
cinnamaldehyde	MAPK3	1.0
cinnamaldehyde	BCAP29	1.0
cinnamaldehyde	MAPK8	1.0
cinnamaldehyde	MAP2K2	1.0
cinnamaldehyde	DIABLO	1.0
cinnamaldehyde	PANX2	1.0
cinnamaldehyde	PTGS2	1.0
cinnamaldehyde	ARHGAP23	1.0
cinnamaldehyde	ALS2	1.0
cinnamaldehyde	MARK4	1.0
cinnamaldehyde	BAX	1.0
cinnamaldehyde	BCL2	1.0
cinnamaldehyde	RELA	1.0
cinnamaldehyde	CCL5	1.0
cinnamaldehyde	BID	1.0
cinnamaldehyde	SGCD	1.0
cinnamaldehyde	SLC1A2	1.0
cinnamaldehyde	NCF1	1.0
cinnamaldehyde	SLC8A1	1.0
cinnamaldehyde	SLC14A1	1.0
cinnamaldehyde	TBXA2R	1.0
cinnamaldehyde	TGFB1I1	1.0
cinnamaldehyde	TLR4	1.0
cinnamaldehyde	TNF	1.0
cinnamaldehyde	TP53	1.0
cinnamaldehyde	PHLDA2	1.0
cinnamaldehyde	TTN	1.0
cinnamaldehyde	TXNRD1	1.0
cinnamaldehyde	UBE2D1	1.0
cinnamaldehyde	UGP2	1.0
cinnamaldehyde	UNG	1.0
cinnamaldehyde	MAGIX	1.0
cinnamaldehyde	ZNF442	1.0
cinnamaldehyde	CASP1	1.0
cinnamaldehyde	CASP3	1.0
cinnamaldehyde	DYNLRB1	1.0
cinnamaldehyde	CASP8	1.0
cinnamaldehyde	STK24	1.0
cinnamaldehyde	PPFIBP1	1.0
cinnamaldehyde	PIR	1.0
cinnamaldehyde	MAPKAPK5	1.0
cinnamaldehyde	ABCC3	1.0
cinnamaldehyde	ADAM23	1.0
cinnamaldehyde	TRPA1	1.0
cinnamaldehyde	FCGR2C	1.0
cinnamaldehyde	CCDC34	1.0
cinnamaldehyde	SRSF11	1.0
cinnamaldehyde	CD86	1.0
cinnamaldehyde	KEAP1	1.0
cinnamaldehyde	CDC25B	1.0
β-ionone	LMNB1	1.0
β-ionone	CASP3	1.0
isoliquiritigenin	BIRC2	1.0
isoliquiritigenin	BIRC3	1.0
isoliquiritigenin	NFKBIA	1.0
isoliquiritigenin	UGT1A10	1.0
isoliquiritigenin	UGT1A8	1.0
isoliquiritigenin	UGT1A7	1.0
isoliquiritigenin	UGT1A9	1.0
isoliquiritigenin	UGT1A1	1.0
isoliquiritigenin	RELA	1.0
isoliquiritigenin	BCL2L1	1.0
isoliquiritigenin	SLC2A1	1.0
isoliquiritigenin	CASP3	1.0
butylidenephthalide	CDK2	1.0
butylidenephthalide	CDK4	1.0
butylidenephthalide	CDK6	1.0
butylidenephthalide	CDKN1A	1.0
butylidenephthalide	CDKN2A	1.0
butylidenephthalide	FAS	1.0
butylidenephthalide	MKI67	1.0
butylidenephthalide	BAX	1.0
butylidenephthalide	RB1	1.0
butylidenephthalide	CCND1	1.0
butylidenephthalide	TP53	1.0
butylidenephthalide	CASP3	1.0
butylidenephthalide	CASP8	1.0
butylidenephthalide	CASP9	1.0
butylidenephthalide	CCNE1	1.0
butylidenephthalide	AIFM1	1.0
pregna-4,17-diene-3,16-dione	CDKN1A	1.0
pregna-4,17-diene-3,16-dione	CDKN1B	1.0
pregna-4,17-diene-3,16-dione	CYC1	1.0
pregna-4,17-diene-3,16-dione	CYP3A4	1.0
pregna-4,17-diene-3,16-dione	CYP7A1	1.0
pregna-4,17-diene-3,16-dione	NQO1	1.0
pregna-4,17-diene-3,16-dione	GCLC	1.0
pregna-4,17-diene-3,16-dione	GCLM	1.0
pregna-4,17-diene-3,16-dione	BIRC2	1.0
pregna-4,17-diene-3,16-dione	XIAP	1.0
pregna-4,17-diene-3,16-dione	BIRC5	1.0
pregna-4,17-diene-3,16-dione	IL1B	1.0
pregna-4,17-diene-3,16-dione	MMP9	1.0
pregna-4,17-diene-3,16-dione	MYC	1.0
pregna-4,17-diene-3,16-dione	NFKB1	1.0
pregna-4,17-diene-3,16-dione	NFKBIA	1.0
pregna-4,17-diene-3,16-dione	MAPK8	1.0
pregna-4,17-diene-3,16-dione	PTGS2	1.0
pregna-4,17-diene-3,16-dione	CCND1	1.0
pregna-4,17-diene-3,16-dione	BCL2	1.0
pregna-4,17-diene-3,16-dione	BCL2A1	1.0
pregna-4,17-diene-3,16-dione	RELA	1.0
pregna-4,17-diene-3,16-dione	BID	1.0
pregna-4,17-diene-3,16-dione	TNF	1.0
pregna-4,17-diene-3,16-dione	TRAF1	1.0
pregna-4,17-diene-3,16-dione	VEGFA	1.0
pregna-4,17-diene-3,16-dione	CASP3	1.0
pregna-4,17-diene-3,16-dione	CASP8	1.0
pregna-4,17-diene-3,16-dione	CASP9	1.0
pregna-4,17-diene-3,16-dione	ABCB11	1.0
pregna-4,17-diene-3,16-dione	CBR3	1.0
pregna-4,17-diene-3,16-dione	CFLAR	1.0
pregna-4,17-diene-3,16-dione	NR1I2	1.0
pregna-4,17-diene-3,16-dione	CDK1	1.0
pregna-4,17-diene-3,16-dione	NR1H4	1.0
salvianolic acid B	CYCS	1.0
salvianolic acid B	BAX	1.0
salvianolic acid B	CASP3	1.0
hydroxysafflor yellow A	ICAM1	1.0
hydroxysafflor yellow A	IL6	1.0
hydroxysafflor yellow A	TNF	1.0
hydroxysafflor yellow A	VCAM1	1.0
ursolic acid	PARP1	1.0
ursolic acid	CYP2C19	1.0
ursolic acid	ICAM1	1.0
ursolic acid	MMP2	1.0
ursolic acid	MMP9	1.0
ursolic acid	CYCS	1.0
ursolic acid	BAK1	1.0
ursolic acid	BAX	1.0
ursolic acid	BCL2	1.0
ursolic acid	TGFB1	1.0
ursolic acid	TOP1	1.0
ursolic acid	TOP2A	1.0
ursolic acid	CASP3	1.0
ursolic acid	CASP8	1.0
ursolic acid	AIFM1	1.0
baicalin	CYP1A1	1.0
baicalin	HEY1	1.0
baicalin	HEY2	1.0
baicalin	HES1	1.0
baicalin	NOTCH1	1.0
baicalin	BAX	1.0
baicalin	CCND1	1.0
baicalin	TP53	1.0
baicalin	CCNA2	1.0
glucuronic acid	AKR1A1	1.0
guanosine	SLC29A3	1.0
guanosine	MAPK1	1.0
guanosine	MAPK3	1.0
isoimperatorin	CYP1B1	1.0
isoimperatorin	GSTA2	1.0
isoimperatorin	HMOX1	1.0
phthalic anhydride	CYP1A1	1.0
phthalic anhydride	MAFF	1.0
phthalic anhydride	IL4	1.0
phthalic anhydride	IL5	1.0
phthalic anhydride	IL8	1.0
phthalic anhydride	IL13	1.0
phthalic anhydride	TNF	1.0
caffeic acid	CDK2	1.0
caffeic acid	DPYSL4	1.0
caffeic acid	PLK4	1.0
caffeic acid	KIF2C	1.0
caffeic acid	UBE2C	1.0
caffeic acid	PDCD10	1.0
caffeic acid	SFXN4	1.0
caffeic acid	COMT	1.0
caffeic acid	CTF1	1.0
caffeic acid	DAP	1.0
caffeic acid	STK32A	1.0
caffeic acid	ERF	1.0
caffeic acid	FLT4	1.0
caffeic acid	FLRT2	1.0
caffeic acid	ATP6V0D2	1.0
caffeic acid	ALOX15	1.0
caffeic acid	PRDX5	1.0
caffeic acid	CXCL2	1.0
caffeic acid	GSR	1.0
caffeic acid	HSPE1	1.0
caffeic acid	IL8	1.0
caffeic acid	NDP	1.0
caffeic acid	NOS3	1.0
caffeic acid	IL21R	1.0
caffeic acid	DNAJB11	1.0
caffeic acid	PLK1	1.0
caffeic acid	UGT1A10	1.0
caffeic acid	UGT1A8	1.0
caffeic acid	UGT1A7	1.0
caffeic acid	UGT1A3	1.0
caffeic acid	MFN1	1.0
caffeic acid	MAP2K5	1.0
caffeic acid	KIF15	1.0
caffeic acid	PTGS2	1.0
caffeic acid	PTX3	1.0
caffeic acid	ELMO2	1.0
caffeic acid	SNCA	1.0
caffeic acid	SULT1A2	1.0
caffeic acid	SULT1A1	1.0
caffeic acid	SULT1A3	1.0
caffeic acid	SULT1C2	1.0
caffeic acid	TP53	1.0
caffeic acid	HSP90B1	1.0
caffeic acid	TYR	1.0
caffeic acid	CASP3	1.0
caffeic acid	MRPL45	1.0
caffeic acid	MRRF	1.0
caffeic acid	KIF20B	1.0
caffeic acid	CDC20	1.0
protocatechuic acid	COMT	1.0
protocatechuic acid	ENO1	1.0
benzothiazole	AHR	1.0
o-xylene	NFAT5	1.0
o-xylene	FILIP1L	1.0
o-xylene	USP18	1.0
o-xylene	MAP3K8	1.0
o-xylene	CTH	1.0
o-xylene	CYP1B1	1.0
o-xylene	CYP2A6	1.0
o-xylene	CYP2E1	1.0
o-xylene	GADD45A	1.0
o-xylene	EGR3	1.0
o-xylene	EVI2A	1.0
o-xylene	DENND5A	1.0
o-xylene	SLC7A11	1.0
o-xylene	RNF149	1.0
o-xylene	HIVEP2	1.0
o-xylene	HMOX1	1.0
o-xylene	BIRC3	1.0
o-xylene	IFIT2	1.0
o-xylene	IFIT1	1.0
o-xylene	IFIT3	1.0
o-xylene	IFNGR2	1.0
o-xylene	IL8	1.0
o-xylene	MXD1	1.0
o-xylene	DNAJB9	1.0
o-xylene	NCF2	1.0
o-xylene	NEDD9	1.0
o-xylene	NFIB	1.0
o-xylene	NFKBIA	1.0
o-xylene	HERC5	1.0
o-xylene	RAB8B	1.0
o-xylene	PMAIP1	1.0
o-xylene	SLC38A2	1.0
o-xylene	ZCCHC2	1.0
o-xylene	CHRNA9	1.0
o-xylene	PRNP	1.0
o-xylene	ZC3HAV1	1.0
o-xylene	CHRNA10	1.0
o-xylene	PELI1	1.0
o-xylene	PTGER2	1.0
o-xylene	BCL2A1	1.0
o-xylene	RELB	1.0
o-xylene	BCL6	1.0
o-xylene	BTG1	1.0
o-xylene	TNFAIP3	1.0
o-xylene	XBP1	1.0
o-xylene	CXCR4	1.0
o-xylene	ELOVL6	1.0
o-xylene	SESN2	1.0
o-xylene	STX11	1.0
o-xylene	HNRNPLL	1.0
acetophenone	ALDH2	1.0
acetophenone	ALPP	1.0
carvone	GABRA1	1.0
carvone	GABRB2	1.0
carvone	GABRG2	1.0
carvone	RHOA	1.0
carvone	RHOB	1.0
p-xylene	CYP2A6	1.0
p-xylene	CYP2E1	1.0
p-xylene	CHRNA9	1.0
p-xylene	CHRNA10	1.0
decanal	ALDH2	1.0
decanal	AKR1B1	1.0
isoeugenol	TXNRD2	1.0
isoeugenol	TRIM16	1.0
isoeugenol	CCL27	1.0
isoeugenol	SRXN1	1.0
isoeugenol	CYP1A1	1.0
isoeugenol	AKR1C1	1.0
isoeugenol	AKR1C2	1.0
isoeugenol	NQO1	1.0
isoeugenol	AHR	1.0
isoeugenol	FECH	1.0
isoeugenol	PTGR1	1.0
isoeugenol	AKR1B1	1.0
isoeugenol	MAFF	1.0
isoeugenol	FTL	1.0
isoeugenol	G6PD	1.0
isoeugenol	TXN2	1.0
isoeugenol	GCLC	1.0
isoeugenol	GCLM	1.0
isoeugenol	GPX3	1.0
isoeugenol	CD274	1.0
isoeugenol	GSR	1.0
isoeugenol	HMOX1	1.0
isoeugenol	IL8	1.0
isoeugenol	MAFG	1.0
isoeugenol	ME1	1.0
isoeugenol	MGST1	1.0
isoeugenol	MT1X	1.0
isoeugenol	NFKB1	1.0
isoeugenol	PGD	1.0
isoeugenol	UGT1A6	1.0
isoeugenol	AKR1B10	1.0
isoeugenol	RELA	1.0
isoeugenol	CCL2	1.0
isoeugenol	SOD1	1.0
isoeugenol	SOD2	1.0
isoeugenol	SOD3	1.0
isoeugenol	TLR2	1.0
isoeugenol	TNF	1.0
isoeugenol	TXNRD1	1.0
isoeugenol	ZFP36	1.0
isoeugenol	MAFK	1.0
isoeugenol	CAT	1.0
isoeugenol	AKR1C3	1.0
isoeugenol	SOCS3	1.0
2,4,4',6-tetrahydroxybenzophenone	ESR1	1.0
2,4,4',6-tetrahydroxybenzophenone	ESR2	1.0
2,4,4',6-tetrahydroxybenzophenone	TPO	1.0
protocatechualdehyde	AGER	1.0
protocatechualdehyde	SMAD2	1.0
protocatechualdehyde	SMAD3	1.0
protocatechualdehyde	S100B	1.0
protocatechualdehyde	TGFB1	1.0
ethyl acetate	CSF2	1.0
ethyl acetate	NFKB1	1.0
ethyl acetate	RELA	1.0
ethyl acetate	CCL5	1.0
niacin	NR1H3	1.0
niacin	CEBPA	1.0
niacin	CEBPD	1.0
niacin	PPARGC1A	1.0
niacin	CPT2	1.0
niacin	CRP	1.0
niacin	PARP1	1.0
niacin	AGT	1.0
niacin	ABCA1	1.0
niacin	AHSG	1.0
niacin	F2R	1.0
niacin	FASN	1.0
niacin	GCG	1.0
niacin	GH1	1.0
niacin	APOA1	1.0
niacin	APOB	1.0
niacin	ICAM1	1.0
niacin	HCAR2	1.0
niacin	IFNG	1.0
niacin	IL1B	1.0
niacin	IL6	1.0
niacin	IL8	1.0
niacin	LEP	1.0
niacin	LIPE	1.0
niacin	LPA	1.0
niacin	SERPINE1	1.0
niacin	ATP5B	1.0
niacin	PECAM1	1.0
niacin	PPARA	1.0
niacin	PPARG	1.0
niacin	PRKAA2	1.0
niacin	MAPK1	1.0
niacin	MAPK3	1.0
niacin	RETN	1.0
niacin	PTGDR	1.0
niacin	PTGDS	1.0
niacin	PTGS1	1.0
niacin	RELA	1.0
niacin	CCL2	1.0
niacin	TGFB1	1.0
niacin	TNF	1.0
niacin	VCAM1	1.0
niacin	VTN	1.0
niacin	PLA2G7	1.0
niacin	DGAT2	1.0
niacin	HCAR3	1.0
niacin	ADIPOQ	1.0
niacin	SCARB1	1.0
phenol	TOB1	1.0
phenol	TRIB1	1.0
phenol	TIMM17A	1.0
phenol	RRAGA	1.0
phenol	TCFL5	1.0
phenol	BLCAP	1.0
phenol	MAN1A2	1.0
phenol	PNPLA6	1.0
phenol	ACOT2	1.0
phenol	COL1A1	1.0
phenol	KLF6	1.0
phenol	CREB1	1.0
phenol	SIK1	1.0
phenol	CYP1A1	1.0
phenol	CYP1A2	1.0
phenol	CYP2E1	1.0
phenol	DDX3X	1.0
phenol	NQO1	1.0
phenol	AFP	1.0
phenol	DUSP1	1.0
phenol	ESR1	1.0
phenol	ETS2	1.0
phenol	ALB	1.0
phenol	SEPHS2	1.0
phenol	ELL2	1.0
phenol	SIRT1	1.0
phenol	TARDBP	1.0
phenol	ALPL	1.0
phenol	BAMBI	1.0
phenol	FBXW2	1.0
phenol	GATA1	1.0
phenol	GATA2	1.0
phenol	DAZAP1	1.0
phenol	HAVCR1	1.0
phenol	TNFRSF21	1.0
phenol	REPIN1	1.0
phenol	H2AFX	1.0
phenol	HBB	1.0
phenol	HMBS	1.0
phenol	HMOX1	1.0
phenol	HNRNPH2	1.0
phenol	HES1	1.0
phenol	ID3	1.0
phenol	FAS	1.0
phenol	IL1A	1.0
phenol	IL1B	1.0
phenol	IL8	1.0
phenol	KPNA4	1.0
phenol	LRP5	1.0
phenol	CYP4F3	1.0
phenol	MCL1	1.0
phenol	MGAT2	1.0
phenol	MPO	1.0
phenol	MT1H	1.0
phenol	MT1X	1.0
phenol	MYC	1.0
phenol	NFE2	1.0
phenol	NFKB1	1.0
phenol	NFYA	1.0
phenol	SS18L2	1.0
phenol	SCAND1	1.0
phenol	PIM1	1.0
phenol	PIK3CD	1.0
phenol	PNN	1.0
phenol	ING3	1.0
phenol	PPARG	1.0
phenol	DCP1A	1.0
phenol	PRKDC	1.0
phenol	PELI1	1.0
phenol	CCL2	1.0
phenol	SRSF1	1.0
phenol	SRSF5	1.0
phenol	TAF7	1.0
phenol	TERF2	1.0
phenol	TFRC	1.0
phenol	TGIF1	1.0
phenol	KLF10	1.0
phenol	TJP1	1.0
phenol	TNF	1.0
phenol	TNFAIP3	1.0
phenol	TUFT1	1.0
phenol	TXNRD1	1.0
phenol	UGCG	1.0
phenol	MRPL49	1.0
phenol	VRK2	1.0
phenol	FOSL1	1.0
phenol	CALU	1.0
phenol	NR0B2	1.0
phenol	PPM1D	1.0
phenol	BHLHE40	1.0
phenol	PER2	1.0
phenol	VNN1	1.0
phenol	CCNA2	1.0
phenol	CLDN1	1.0
phenol	PNMA1	1.0
phenol	GTF3C4	1.0
phenol	RAB9A	1.0
phenol	CHST3	1.0
phenol	SLC12A6	1.0
phenylacetaldehyde	AKR1C2	1.0
phenylacetaldehyde	IL8	1.0
phenylacetaldehyde	TNF	1.0
hirudin	CGB	1.0
hirudin	F2	1.0
phosphatidylcholines	phosphatidic acid	0.721
oleanolic acid	β-boswellic acid	0.857
oleanolic acid	linoleic acid	0.705
oleanolic acid	ursolic acid	1.0
n-myristic acid	azelaic acid	1.0
n-myristic acid	sebacic acid	1.0
vanillin	protocatechualdehyde	0.789
perillaldehyde	limonene	0.722
perillaldehyde	verbenone	0.868
perillaldehyde	pregna-4,17-diene-3,16-dione	0.868
perillaldehyde	carvone	0.921
β-boswellic acid	linoleic acid	0.738
β-boswellic acid	ursolic acid	0.857
D-mannose	methyl-β-D-glucopyranoside	0.881
D-mannose	sucrose	0.755
D-mannose	galactose	1.0
D-mannose	maltose	0.787
limonene	carvone	0.703
azelaic acid	sebacic acid	1.0
benzyl benzoate	benzoic acid	0.735
benzyl benzoate	phthalic anhydride	0.723
benzoic acid	salicylic acid	0.758
p-cresol	m-cresol	0.857
pyrocatechol	phenol	0.923
verbenone	pregna-4,17-diene-3,16-dione	0.944
verbenone	carvone	0.846
nonaldehyde	decanal	1.0
eugenol	safrole	0.71
salicylic acid	protocatechuic acid	0.732
gallic acid	protocatechuic acid	0.95
gallic acid	protocatechualdehyde	0.75
methyl-β-D-glucopyranoside	sucrose	0.857
methyl-β-D-glucopyranoside	galactose	0.881
methyl-β-D-glucopyranoside	maltose	0.894
ferulic acid	caffeic acid	0.855
ferulic acid	isoeugenol	0.782
formononetin	afrormosin	0.92
formononetin	daidzein	0.925
linoleic acid	ursolic acid	0.705
stigmasterol	cholesterol	1.0
2',4',3,4-tetrahydroxychalcone	isoliquiritigenin	0.926
afrormosin	daidzein	0.851
licochalcone A	isoliquiritigenin	0.735
phosphatidylinositols	phosphatidic acid	0.733
fructose	glucuronic acid	0.923
sucrose	galactose	0.755
sucrose	maltose	0.846
galactose	maltose	0.787
3-butylidenephthalide	butylidenephthalide	1.0
pregna-4,17-diene-3,16-dione	carvone	0.846
protocatechuic acid	protocatechualdehyde	0.789
o-xylene	p-xylene	0.857
acetophenone	phenylacetaldehyde	0.704
ABCC5	ESR1	1.0
NR1H3	SIRT1	2.0
NR1H3	NR3C1	1.0
NR1H3	APP	1.0
NR1H3	MYC	1.0
NR1H3	ING3	2.0
NR1H3	PPARA	2.0
NR1H3	RARA	1.0
NR1H3	RXRA	2.0
NR1H3	NRIP1	2.0
NR1H3	NR0B2	2.0
ARL4C	APP	1.0
RASGRP1	HRAS	1.0
RASGRP1	DGKZ	2.0
NAMPT	ADORA2A	1.0
NAMPT	FTL	1.0
NAMPT	GSR	1.0
NAMPT	ASS1	1.0
TOB1	CTNNB1	1.0
TOB1	DDX3X	1.0
TOB1	TARDBP	1.0
TOB1	HNRNPH2	1.0
TOB1	APP	1.0
TOB1	SMAD2	1.0
TOB1	SMAD3	2.0
TOB1	CNOT2	1.0
TOB1	MAPK1	2.0
TOB1	MAPK9	1.0
TOB1	RPS6KA1	1.0
CDK2	CDK6	1.0
CDK2	CDKN1A	3.0
CDK2	CDKN1B	3.0
CDK2	CEBPA	2.0
CDK2	PAICS	1.0
CDK2	PRDX3	1.0
CDK2	CKB	1.0
CDK2	CREBBP	2.0
CDK2	PARP1	1.0
CDK2	CTNNB1	1.0
CDK2	DDX3X	1.0
CDK2	E2F1	1.0
CDK2	ENO1	1.0
CDK2	ESR1	1.0
CDK2	FASN	1.0
CDK2	GFAP	1.0
CDK2	GRN	1.0
CDK2	GSTP1	1.0
CDK2	HBB	1.0
CDK2	HDAC1	1.0
CDK2	HMGB1	1.0
CDK2	HSPA1B	1.0
CDK2	HSPA5	1.0
CDK2	BIRC5	1.0
CDK2	HSPE1	1.0
CDK2	ID2	2.0
CDK2	ID3	2.0
CDK2	RHOC	1.0
CDK2	ARHGDIA	1.0
CDK2	LYN	2.0
CDK2	SMAD2	1.0
CDK2	SMAD3	2.0
CDK2	MGMT	1.0
CDK2	ASNS	1.0
CDK2	MTHFD1	2.0
CDK2	MYBL2	2.0
CDK2	MYC	1.0
CDK2	NFYA	2.0
CDK2	ATP2A2	1.0
CDK2	PRDX1	1.0
CDK2	ATP5B	1.0
CDK2	PCNA	2.0
CDK2	PGD	1.0
CDK2	PGR	1.0
CDK2	PNN	1.0
CDK2	CYCS	1.0
CDK2	POLD1	2.0
CDK2	PRKDC	1.0
CDK2	PSMD2	1.0
CDK2	RAC1	1.0
CDK2	RB1	3.0
CDK2	CCND1	2.0
CDK2	BCL2	1.0
CDK2	RPL27A	1.0
CDK2	SLC16A1	1.0
CDK2	BRCA1	2.0
CDK2	TOP1	1.0
CDK2	TP53	2.0
CDK2	TPT1	1.0
CDK2	HSP90B1	1.0
CDK2	TTN	1.0
CDK2	TXN	1.0
CDK2	UCHL1	1.0
CDK2	UGP2	1.0
CDK2	VCP	1.0
CDK2	CALU	1.0
CDK2	CASP3	1.0
CDK2	CCNA2	3.0
CDK2	CCNE1	3.0
CDK2	SMC3	1.0
CDK2	AIFM1	1.0
CDK2	CDK1	1.0
CDK2	CDC20	2.0
CDK2	CDC25B	2.0
CDK4	CDK6	2.0
CDK4	CDKN1A	3.0
CDK4	CDKN1B	3.0
CDK4	CDKN2A	3.0
CDK4	NCOA2	2.0
CDK4	CEBPA	2.0
CDK4	MAPK14	1.0
CDK4	GFAP	1.0
CDK4	HSPA1B	1.0
CDK4	HSPA5	1.0
CDK4	BIRC5	2.0
CDK4	IFI27	1.0
CDK4	APP	1.0
CDK4	LYN	2.0
CDK4	SMAD2	2.0
CDK4	SMAD3	2.0
CDK4	MYC	2.0
CDK4	PRDX1	1.0
CDK4	ATP5B	1.0
CDK4	PCNA	1.0
CDK4	PGD	2.0
CDK4	POLD1	1.0
CDK4	MAPK1	1.0
CDK4	MAP2K2	1.0
CDK4	RB1	2.0
CDK4	CCND1	3.0
CDK4	SNCA	1.0
CDK4	BRCA1	2.0
CDK4	TK1	1.0
CDK4	UCHL1	1.0
CDK4	VCP	1.0
CDK4	CCNA2	1.0
CDK4	CCNE1	1.0
CDK4	SMC3	2.0
CALCRL	ADM	1.0
CDK6	CDKN1A	3.0
CDK6	CDKN1B	1.0
CDK6	CDKN2A	3.0
CDK6	PPARGC1A	2.0
CDK6	CTNNB1	1.0
CDK6	DDIT3	2.0
CDK6	SIRT1	2.0
CDK6	AR	1.0
CDK6	MYC	2.0
CDK6	PCNA	1.0
CDK6	RB1	3.0
CDK6	CCND1	3.0
CDK6	SRSF1	2.0
CDK6	KLF10	2.0
CDK6	UCHL1	1.0
CDK6	ZFP36	1.0
CDK6	CCNA2	1.0
CDK6	CCNE1	1.0
CDK6	SRSF11	2.0
TRIB1	MYC	1.0
TRIB1	MAP2K1	2.0
CALCOCO2	MYC	1.0
SPRY2	EGFR	1.0
SPRY2	FBN1	1.0
SPRY2	GRB2	2.0
SPRY2	HRAS	1.0
SPRY2	MAPK1	1.0
SPRY2	TESK1	1.0
SPRY2	NR1H2	1.0
CDKN1A	CDKN1B	1.0
CDKN1A	CEBPA	2.0
CDKN1A	CHEK1	1.0
CDKN1A	CREBBP	1.0
CDKN1A	PARP1	2.0
CDKN1A	GADD45A	2.0
CDKN1A	E2F1	1.0
CDKN1A	AKT1	1.0
CDKN1A	ESR1	2.0
CDKN1A	F13A1	1.0
CDKN1A	HDAC1	1.0
CDKN1A	APP	1.0
CDKN1A	JUN	1.0
CDKN1A	MDM2	1.0
CDKN1A	MGMT	1.0
CDKN1A	NFE2L2	1.0
CDKN1A	ATP5B	1.0
CDKN1A	PCNA	3.0
CDKN1A	HERC5	1.0
CDKN1A	PIM1	2.0
CDKN1A	MAPK8	2.0
CDKN1A	PSMD2	1.0
CDKN1A	RB1	2.0
CDKN1A	CCND1	3.0
CDKN1A	STAT3	2.0
CDKN1A	TK1	2.0
CDKN1A	TP53	1.0
CDKN1A	TXN	2.0
CDKN1A	UBE2D1	1.0
CDKN1A	NR1H2	2.0
CDKN1A	VCP	1.0
CDKN1A	VDR	1.0
CDKN1A	FLAD1	2.0
CDKN1A	CASP3	2.0
CDKN1A	TP63	1.0
CDKN1A	CCNA2	3.0
CDKN1A	CCNE1	3.0
CDKN1A	CDK1	3.0
CDKN1A	CDC20	1.0
CDKN1A	CDC42	1.0
CDKN1B	CHUK	1.0
CDKN1B	AKT1	2.0
CDKN1B	ABL1	2.0
CDKN1B	GRB2	2.0
CDKN1B	KPNA4	1.0
CDKN1B	RHOA	1.0
CDKN1B	ARHGDIA	3.0
CDKN1B	LYN	3.0
CDKN1B	MAPK8	1.0
CDKN1B	CCND1	3.0
CDKN1B	RPS6KA1	1.0
CDKN1B	UCHL1	3.0
CDKN1B	VCP	1.0
CDKN1B	CASP8	1.0
CDKN1B	CCNA2	3.0
CDKN1B	CCNE1	2.0
CDKN1B	CDK1	2.0
RGS19	GNAI3	2.0
RGS19	PRKCA	1.0
RGS19	MAPK1	1.0
CDKN2A	E2F1	2.0
[truncated: 3,384 more rows]
